# Supplementary material for: The Consortium for Genomic Diversity, Ancestry, and Health in Colombia (CÓDIGO): building local capacity in genomics and bioinformatics
Source: Commun Biol. 2025 Jul 17;8:1062. doi: 10.1038/s42003-025-08496-9 (PMC12271396; doi:10.1038/s42003-025-08496-9)
Supplement: Supplementary file 4 — Supplementary Data 1-2 [file 42003_2025_8496_MOESM4_ESM.xlsx]

## Sheet: SuppData1-PGx
Gene	Chr	Position	RSID	P-value
CYP3A4	7	99767460	rs4646437	1.27571e-82
VDR	12	47908762	rs11568820	7.71517e-64
PPARD	6	35385746	rs6922548	1.90434e-63
IL6	7	22727026	rs1800795	1.51356e-62
CYP3A43	7	99862484	rs472660	8.78799e-61
CYP1A2	15	74751897	rs2472304	4.41849e-59
CYP3A5	7	99668695	rs4646450	2.34845e-58
ETFDH	4	158680524	rs11559290	2.90131e-57
TLR4	9	117718534	rs1554973	4.40659e-56
CYP3A5	7	99672916	rs776746	1.58558e-55
IKBKB	8	42298528	rs9694958	2.56785e-53
GSK3B	3	120094435	rs334558	2.99293e-52
LINC-ROR	18	57057964	rs2027701	4.27957e-50
VKORC1	16	31096606	rs17878544	3.45187e-46
CYP3A4	7	99784473	rs2740574	6.17121e-46
CYP3A5	7	99648291	rs15524	9.26024e-45
SERPINA5	14	94587675	rs6119	5.565e-43
TPMT	6	18139571	rs12201199	1.35494e-42
CYP3A4	7	99763843	rs2242480	2.98432e-41
SLC30A9	4	42001654	rs1047626	3.9658e-41
CSK	15	74785026	rs1378942	4.82369e-40
TUBB3	16	89920200	rs2228478	8.69157e-40
CFH	1	196673103	rs800292	1.75373e-39
C1orf167	1	11794400	rs4846051	7.99689e-39
TAAR6	6	132571367	rs7772821	1.13652e-38
GSK3B	3	119912967	rs6438552	7.4968e-38
AC051619.2	15	45328787	rs1719247	1.27437e-37
ABCA1	9	104800523	rs2230808	3.00056e-37
.	5	148848933	rs11959113	4.83768e-37
GRIN2B	12	13981909	rs1019385	3.01512e-36
IKBKB	8	42300384	rs2272733	3.66001e-36
FDPS	1	155313038	rs11264359	8.60642e-36
GRIK1	21	29595188	rs2832407	2.58781e-35
FMO1	1	171285751	rs7877	3.39077e-35
HMGCR	5	75355259	rs3846662	1.2514e-34
KLRC1	12	10449091	rs7301582	2.06016e-34
SLC39A14	8	22371315	rs17060812	4.04871e-34
DRD3	3	114157428	rs167771	4.18804e-34
UST	6	149008131	rs2500535	4.66489e-34
HTR1B	6	77463564	rs130058	5.49023e-34
CHRNA4	20	63346204	rs2236196	5.74445e-34
IGF2BP2	3	185811292	rs1470579	6.43498e-34
ABCA1	9	104858586	rs2230806	7.95924e-34
ZNF663P	20	46448270	rs446112	8.0006e-34
CYP3A4	7	99758352	rs3735451	2.16689e-33
ADH7	4	99412110	rs729147	3.11465e-33
CYP2E1	10	133537633	rs2070676	5.93509e-33
KIF6	6	39357302	rs20455	6.82986e-33
ADRB2	5	148826910	rs1042714	7.78748e-33
IL4	5	132673462	rs2243250	8.12122e-33
LINC01277	6	143024559	rs200148	1.08371e-32
MYLIP	6	16145094	rs9370867	2.66508e-32
ASPH	8	61553255	rs4379440	3.3588e-32
SLCO2B1	11	75196537	rs2306168	7.67567e-32
DPP6	7	154374935	rs6977820	9.23187e-32
GRK5	10	119326585	rs2230345	1.11072e-31
SLCO1B3	12	20858546	rs4149117	1.74132e-31
SLC28A3	9	84305321	rs7867504	2.3127e-31
NTRK1	1	156882671	rs2768759	2.40611e-31
GRIK4	11	120792654	rs1954787	3.1394e-31
CLCN6	1	11846011	rs5065	1.96637e-30
NR1D1	17	40098239	rs2071427	7.07903e-30
TCF7L2	10	112973123	rs7917983	1.45298e-29
CYP2E1	10	133537858	rs2515641	1.7666e-29
TCF7L2	10	113008012	rs4132670	2.25561e-29
AC006967.1	7	157087704	rs6966038	2.4016e-29
HSPG2	1	21900598	rs878949	2.51585e-29
CHAT	10	49616071	rs1880676	2.80731e-29
NR1I2	3	119814886	rs6785049	4.75871e-29
ASIC2	17	34011852	rs11869731	6.92282e-29
CHRNA4	20	63349782	rs1044396	1.10213e-28
IL13	5	132660151	rs1295686	1.31859e-28
GRK5	10	119340641	rs4752292	5.12928e-28
HTR2A	13	46837850	rs7997012	5.65665e-28
AGT	1	230701298	rs943580	6.07553e-28
ADH1B	4	99307860	rs2066702	2.17783e-27
GATM	15	45380831	rs1346268	3.14779e-27
ERCC2	19	45365051	rs238406	3.54629e-27
TAS2R16	7	122995119	rs846664	3.8268e-27
SLC22A4	5	132340627	rs1050152	1.07732e-26
SERPINA5	14	94587512	rs6113	2.46039e-26
ABCC4	13	95044286	rs11568695	3.28436e-26
CYP3A5	7	99665212	rs10264272	4.95128e-26
RRP1B	21	43687681	rs9306160	5.30704e-26
FGF2	4	122825787	rs308395	1.73851e-25
CYP1A1	15	74724835	rs2606345	2.32422e-25
.	4	35370476	rs437943	2.57375e-25
SLC22A5	5	132367886	rs2631372	3.23507e-25
SERPINA5	14	94587526	rs6118	4.41049e-25
COL22A1	8	138872266	rs6988229	7.11122e-25
CYP2A13	19	41089049	rs72552266	1.04602e-24
PPARA	22	46234737	rs4253778	1.8267e-24
SLC28A2	15	45253280	rs11854484	2.07642e-24
GABRP	5	170788634	rs10036156	2.55308e-24
SLCO2B1	11	75172532	rs12422149	2.69598e-24
DRD2	11	113412737	rs6277	2.93852e-24
AKNA	9	114341693	rs2250242	5.55452e-24
FPGS	9	127804260	rs7856096	6.16594e-24
SLC2A2	3	171007094	rs8192675	1.0983e-23
TNFRSF11B	8	118951813	rs2073618	2.99951e-23
ABCB4	7	87452976	rs1202283	3.19775e-23
CHRNA4	20	63349752	rs1044397	3.32883e-23
RXRA	9	134323982	rs11185647	4.57632e-23
CDKAL1	6	20661019	rs7754840	8.27995e-23
GPX5	6	28534773	rs451774	9.39891e-23
SLC28A1	15	84935498	rs2242046	1.00686e-22
NR1H2	19	50377484	rs2695121	1.01066e-22
PRSS53	16	31091268	rs7200749	1.93378e-22
HLA-DPA1	6	33065245	rs3077	2.0089e-22
DRD3	3	114140326	rs9288993	2.44451e-22
CALU	7	128769171	rs1043550	3.49644e-22
COMT	22	19969258	rs165599	3.643e-22
CRIP3	6	43302413	rs2270860	3.69518e-22
PYGL	14	50936813	rs7142143	4.37762e-22
CYP2C8	10	95058349	rs11572103	4.87852e-22
LCK	1	32290838	rs1741981	4.93599e-22
ACE	17	63488670	rs4343	5.09363e-22
GPSM2	1	108937356	rs168107	7.23277e-22
SH2B3	12	111446804	rs3184504	7.86748e-22
CYP2D6	22	42129770	rs28371706	8.27708e-22
.	18	60215554	rs489693	8.75278e-22
HTR3A	11	113979418	rs2276302	9.38165e-22
TACR3	4	103643921	rs1384401	1.06846e-21
CACNA1C	12	2338248	rs2239050	1.18888e-21
LINC01425	21	21768203	rs1155463	1.32339e-21
AGT	1	230710048	rs699	1.89526e-21
SLC29A1	6	44238042	rs834576	2.39986e-21
SLCO1B1	12	21172880	rs2291073	2.54097e-21
SLC22A12	11	64592802	rs11231825	2.86069e-21
PEAR1	1	156913204	rs822441	3.12696e-21
SLCO1A2	12	21271069	rs7967354	3.37763e-21
GC	4	71752617	rs7041	3.59694e-21
.	13	105154672	rs16965962	3.6962e-21
PEAR1	1	156899255	rs12566888	4.90013e-21
OPRK1	8	53229264	rs963549	5.55582e-21
ACE3P	17	63506395	rs4267385	6.18136e-21
COL26A1	7	101527747	rs10279545	6.21214e-21
ULK3	15	74837253	rs2290573	6.23437e-21
CDKAL1	6	20679478	rs7756992	7.13364e-21
CHRNA5	15	78590583	rs16969968	8.82026e-21
REN	1	204155737	rs2368564	1.11455e-20
CHRNA5	15	78596058	rs578776	1.13075e-20
PARPBP	12	102202345	rs7973796	1.14502e-20
RYR2	1	237826822	rs2819742	1.14602e-20
AHR	7	17244953	rs4410790	1.78915e-20
ARRB2	17	4723059	rs4790694	2.01851e-20
LIPC	15	58431476	rs1800588	3.10956e-20
ZNF565	19	36183403	rs4805162	4.45535e-20
YEATS4	12	69430244	rs7297610	5.18276e-20
PTPRD	9	9059545	rs324498	8.16426e-20
CHRNA3	15	78602417	rs3743078	9.34658e-20
FMO1	1	171258077	rs10912675	9.79955e-20
IL6R	1	154457616	rs11265618	1.11983e-19
NFKBIA	14	35402011	rs8904	1.49365e-19
P2RX7	12	121155216	rs1718125	1.80145e-19
ABCB1	7	87527735	rs7787082	1.84113e-19
AGT	1	230714126	rs5051	2.10788e-19
EPHX1	1	225838705	rs2234922	2.58956e-19
CYP1A2	15	74755085	rs2470890	3.14913e-19
SLC22A1	6	160130172	rs683369	3.16631e-19
CALU	7	128759170	rs339097	3.21424e-19
OPRM1	6	154039561	rs1799972	3.42538e-19
SLCO1B1	12	21164857	rs4149032	3.60236e-19
HNF4A	20	44401795	rs2071197	3.92406e-19
ERCC1	19	45420395	rs11615	4.07991e-19
SEMA3C	7	80902796	rs7779029	5.00322e-19
AL021407.1	6	16161194	rs6924995	5.56985e-19
GAL	11	68685517	rs694066	5.65272e-19
VEGFA	6	43774842	rs833069	5.70732e-19
GNB3	12	6845460	rs2301339	7.69613e-19
DRD1	5	175435417	rs265976	9.87421e-19
NFKBIA	14	35401887	rs696	1.08854e-18
CYP2C9	10	94937118	rs9332096	1.40491e-18
PRSS53	16	31093557	rs9934438	1.68642e-18
EGF	4	109912954	rs4444903	2.00308e-18
GNB3	12	6845711	rs5443	2.07434e-18
MTHFR	1	11796321	rs1801133	2.18266e-18
CNIH3	1	224634780	rs10799590	2.22485e-18
SH2D5	1	20726200	rs10916852	3.61716e-18
UGT2B10	4	68822269	rs2942857	4.01201e-18
LOC102724687	8	66280144	rs4737771	4.14288e-18
CRHR1	17	45815154	rs242941	4.63105e-18
AC121338.1	12	47906043	rs4516035	4.79836e-18
CNR1	6	88140381	rs806368	4.86415e-18
CRHR2	7	30676471	rs2267715	5.02417e-18
OPRD1	1	28848861	rs581111	5.12111e-18
PIGBOS1	15	55312954	rs11636687	6.90033e-18
MAD1L1	7	1936821	rs1801368	7.97387e-18
IL18	11	112164265	rs187238	9.09158e-18
.	3	160712081	rs7624766	9.66623e-18
DBH	9	133640522	rs2873804	1.05039e-17
GLCCI1	7	7968245	rs37973	1.25224e-17
P2RY1	3	152835839	rs1065776	1.25894e-17
SP1	12	53410706	rs2683511	1.28947e-17
CPA6	8	67747912	rs2162145	1.31882e-17
AMHR2	12	53429100	rs784892	1.42931e-17
ADCY2	5	7649747	rs4702484	1.93871e-17
NR1H3	11	47255124	rs11039149	2.02506e-17
LEP	7	128242017	rs4731426	2.18395e-17
ABCC1	16	16047966	rs35592	3.30451e-17
CYP24A1	20	54156202	rs927650	5.12209e-17
SCARB1	12	124800202	rs5888	5.19204e-17
CRY1	12	107001328	rs8192440	5.55193e-17
IFNL3	19	39244466	rs8103142	5.70278e-17
PPARD	6	35394748	rs7769719	5.86269e-17
XRCC4	5	83155256	rs1382368	5.90055e-17
CYP1A1	15	74720644	rs1048943	7.88792e-17
CASC8	8	127401060	rs6983267	8.29067e-17
OPRK1	8	53239818	rs997917	8.40587e-17
HTR3A	11	113974819	rs1150226	8.68483e-17
AC036108.1	15	99069944	rs1703794	9.86784e-17
REV3L	6	111374684	rs462779	9.95773e-17
HSD11B1	1	209697571	rs4844880	1.04697e-16
NCAM1	11	113240779	rs2303377	1.15727e-16
PTGS2	1	186673926	rs5275	1.24307e-16
XRCC4	5	83177826	rs10040363	1.32315e-16
GDNF	5	37828742	rs2216711	1.56738e-16
NEDD4L	18	58149559	rs4149601	1.68694e-16
PTGS2	1	186674818	rs4648287	1.7081e-16
TRPV1	17	3583408	rs224534	1.729e-16
IL4R	16	27364466	rs8832	1.83579e-16
OPRK1	8	53229597	rs702764	2.01177e-16
UGT2A1	4	69633516	rs11249454	2.58207e-16
SLCO1B1	12	21176804	rs2306283	2.70002e-16
ACHE	7	100892018	rs2571598	2.84782e-16
PTPN23	3	47418189	rs12487736	2.98562e-16
GRK4	4	3037423	rs1801058	3.27149e-16
CXCL8	4	73740307	rs4073	3.52611e-16
CA10	17	51882949	rs967676	3.91959e-16
NCF4	22	36860804	rs1883112	3.99865e-16
ADORA2A-AS1	22	24440056	rs2236624	4.26977e-16
SV2C	5	76219161	rs11960832	4.96204e-16
UGT2B7	4	69096194	rs7662029	5.23153e-16
GSK3B	3	119817734	rs3732360	5.51837e-16
ARHGAP28	18	6739625	rs9958628	5.84518e-16
SLC29A3	10	71351651	rs780668	5.8956e-16
FBXL17	5	108253257	rs4431329	6.67314e-16
STX4	16	31036758	rs10871454	1.13891e-15
CYP19A1	15	51257402	rs1008805	1.14184e-15
HTR3A	11	113975284	rs1062613	1.39875e-15
PICK1	22	38067645	rs2076369	1.47416e-15
IL17A	6	52186235	rs2275913	1.56818e-15
IGF2BP2	3	185793899	rs4402960	1.56915e-15
RRM1	11	4138534	rs1042919	1.74291e-15
UGT2B7	4	69098620	rs7439366	2.06056e-15
NQO2	6	3010156	rs1143684	2.16148e-15
AMHR2	12	53430724	rs784888	2.66617e-15
AP001893.3	11	126157578	rs3133084	3.46233e-15
IL4R	16	27362859	rs1805015	3.68024e-15
LTA4H	12	96044775	rs2660845	3.74781e-15
APOE	19	44912383	rs445925	4.45898e-15
CHAT	10	49616573	rs3810950	4.50369e-15
ABCC2	10	99851537	rs8187710	5.58623e-15
PIN1	19	9834503	rs2233678	5.61278e-15
GRIN2B	12	13564574	rs1806201	6.47701e-15
NOS2	17	27777485	rs11080344	6.61429e-15
DTNBP1	6	15650901	rs760761	7.73214e-15
INSR	19	7246650	rs2396185	8.80775e-15
DDHD1	14	53033179	rs17126068	8.90546e-15
ABCC8	11	17396930	rs757110	1.06196e-14
CYP2C8	10	95067393	rs11572076	1.12418e-14
SLC22A8	11	62991327	rs10792367	1.30139e-14
AXIN2	17	65538420	rs4541111	1.59257e-14
PIK3CA	3	179195218	rs870995	1.66229e-14
ADRA2A	10	111077780	rs1800545	1.89398e-14
VEGFA	6	43770093	rs1570360	2.4167e-14
RRM1	11	4138227	rs9937	3.56829e-14
PTPRC	1	198731313	rs10919563	3.76924e-14
PDE3A	12	20369318	rs12305038	3.85698e-14
ABCC4	13	95271269	rs7317112	4.12519e-14
RPPH1-2P	14	64909368	rs4902333	4.23808e-14
CYP2A6	19	40845362	rs28399454	4.32324e-14
ABCB1	7	87604286	rs4728709	5.56315e-14
TXNDC11	16	11680345	rs3784921	5.964e-14
OPRD1	1	28863085	rs2234918	6.10534e-14
GLDN	15	51338638	rs6493497	6.17402e-14
INSRR	1	156843858	rs10908521	6.26696e-14
NR1I2	3	119780660	rs1523130	6.73137e-14
OPRK1	8	53240422	rs6473797	7.03611e-14
IL6R	1	154459944	rs4329505	7.22819e-14
NOS3	7	150992991	rs2070744	7.72993e-14
PRKCA	17	66792709	rs16960228	7.83558e-14
STAT3	17	42390192	rs4796793	8.25742e-14
IRF1-AS1	5	132448701	rs12521868	8.57071e-14
ABCC8	11	17388025	rs5219	9.19044e-14
CYP3A4	7	99768096	rs2246709	9.78989e-14
ETS2	21	38805401	rs73450548	1.00396e-13
CSMD1	8	3045498	rs7387065	1.18541e-13
CYP2D6	22	42132375	rs1080985	1.18807e-13
CDK4	12	57751373	rs2270777	1.26193e-13
KAT2B	3	20135980	rs9829896	1.3165e-13
CYP4F2	19	15879621	rs2108622	1.34173e-13
ADRA2A	10	111076745	rs1800544	1.38535e-13
SLC1A1	9	4582843	rs301435	1.51968e-13
NTRK2	9	84841436	rs2120266	1.55708e-13
PRSS53	16	31092475	rs2359612	1.65702e-13
DRD2	11	113436043	rs4436578	1.69501e-13
SLCO1A2	12	21267537	rs4149009	1.84017e-13
IL13	5	132657117	rs1800925	2.17342e-13
TLR3	4	186082920	rs3775291	2.21102e-13
GGH	8	63039122	rs719235	2.54784e-13
CHRNA4	20	63347872	rs3787138	2.95319e-13
CA12	15	63331264	rs4984241	3.0353e-13
SERPINE1	7	101126257	rs2227631	3.33364e-13
ABCC3	17	50634677	rs9895420	3.43616e-13
PEAR1	1	156899922	rs12041331	3.67013e-13
LRMDA	10	76397814	rs10509373	4.40653e-13
TXNRD2	22	19932836	rs9606186	4.52525e-13
PPARD	6	35402029	rs1883322	4.83967e-13
CES1	16	55827882	rs8192935	4.8619e-13
CMPK1	1	47367541	rs11211524	5.13664e-13
CYP2B6	19	41009797	rs2279345	5.21337e-13
SLC28A2	15	45262069	rs1060896	5.95732e-13
PDYN	20	1994212	rs1997794	7.67897e-13
VDR	12	47879112	rs2228570	7.67923e-13
ABCC1	16	16031468	rs3784864	7.70109e-13
SLC22A6	11	62984542	rs11568626	7.70798e-13
SLCO2B1	11	75204976	rs3781727	7.77132e-13
RXRA	9	134429310	rs1536475	8.0567e-13
MTHFD1	14	64442127	rs2236225	8.11259e-13
.	16	66124833	rs8050896	8.88436e-13
HTR7	10	90859404	rs7905446	1.17814e-12
CTNNB1	3	41237949	rs4135385	1.25247e-12
PON1	7	95308134	rs662	1.32483e-12
CHRM2	7	137008914	rs324650	1.40046e-12
CYP24A1	20	54174979	rs2248359	1.41172e-12
OPRK1	8	53228603	rs3802281	1.41932e-12
UGT2B7	4	69096360	rs7668258	1.56936e-12
GABRB3	15	26774621	rs4906902	1.58876e-12
XRCC1	19	43551574	rs25487	1.5966e-12
PIP5K1C	19	3679742	rs1476592	1.93684e-12
CDKN2B-AS1	9	22096056	rs10757274	2.00321e-12
TGFB1	19	41354391	rs1800469	2.20772e-12
GALNT18	11	11354027	rs7937567	2.31539e-12
AL391261.2	14	65976778	rs1663330	2.34947e-12
ABCA1	9	104883196	rs12003906	2.37074e-12
GLDN	15	51339082	rs7176005	2.46159e-12
FGF2	4	122826931	rs1449683	2.50858e-12
PIK3R2	19	18162822	rs8110364	2.55176e-12
DRD1	5	175443147	rs4532	2.74343e-12
HNF4A	20	44430797	rs6130615	2.8147e-12
ZNF816	19	52948038	rs9304742	3.15857e-12
DRD3	3	114172195	rs324026	3.21288e-12
AKR1C4	10	5205791	rs11253043	3.84271e-12
ADH1A	4	99280921	rs1229976	4.05533e-12
XRCC4	5	83076846	rs2075685	4.10864e-12
C1orf147	1	206496132	rs3748022	4.76181e-12
TAPBP	6	33305078	rs2071888	4.83646e-12
PIP5K1C	19	3664096	rs8109485	5.09958e-12
ABCB1	7	87535670	rs10248420	5.38738e-12
SLC22A1	6	160139813	rs628031	5.71229e-12
TLDC2	20	36892303	rs8124728	5.72245e-12
IL12A	3	159995680	rs568408	6.0609e-12
ALDH3A1	17	19739639	rs2228100	6.10883e-12
GSTM5	1	109710619	rs3754446	6.11701e-12
COMT	22	19968169	rs9332377	6.15166e-12
GSK3B	3	119818444	rs3814058	7.14083e-12
TYMS	18	673016	rs699517	7.29189e-12
REEP5	5	112900600	rs153549	8.15301e-12
ALDH1L1	3	126146923	rs2886059	8.54167e-12
TBXA2R	19	3595796	rs4523	8.66932e-12
ATM	11	108304735	rs1801516	8.94655e-12
HTR2A	13	46859220	rs9316233	1.04501e-11
PTGS2	1	186681189	rs20417	1.05717e-11
DRD3	3	114171968	rs6280	1.19153e-11
.	1	168681897	rs4437856	1.46667e-11
PSORS1C1	6	31125705	rs3131003	1.62163e-11
FAAH	1	46399999	rs3766246	2.03606e-11
.	12	84849902	rs6539870	2.12806e-11
VEGFA	6	43790748	rs6900017	2.14032e-11
VEGFA	6	43768652	rs699947	2.19681e-11
PLA2G4A	1	186978092	rs10157410	2.47563e-11
.	20	56905221	rs6064463	2.52983e-11
SLC6A4	17	30197993	rs1042173	2.63442e-11
FKBP5	6	35702206	rs4713916	2.93939e-11
SLC18A2	10	117250954	rs363341	3.47353e-11
AC007991.3	8	39908329	rs9657182	3.78143e-11
IL11	19	55368504	rs1126757	3.94548e-11
CYP7A1	8	58500365	rs3808607	4.04494e-11
OPRM1	6	154061407	rs495491	4.05662e-11
IPCEF1	6	154157305	rs2236256	4.50302e-11
VKORC1	16	31096368	rs9923231	4.68938e-11
PTGFR	1	78490747	rs3753380	4.70885e-11
ARSA	22	50625988	rs2071421	4.82266e-11
ABCB1	7	87550285	rs1128503	4.84686e-11
MSRB1P1	19	39253181	rs7248668	4.89139e-11
HCG22	6	31050769	rs2523864	5.06749e-11
VKORC1	16	31094233	rs2884737	5.23213e-11
TCF7L2	10	112996282	rs4506565	5.4794e-11
GATA4	8	11756716	rs4841588	5.54848e-11
SLC6A12	12	209959	rs557881	5.81644e-11
DUSP1	5	172771552	rs881152	5.91573e-11
BAG6	6	31635993	rs11229	5.97402e-11
SYT1	12	79430071	rs2251214	7.63241e-11
SLC28A3	9	84286011	rs7853758	8.14776e-11
.	1	168683252	rs2419128	8.8728e-11
NR1I3	1	161234748	rs2501873	8.91667e-11
C9orf72	9	27561051	rs774359	9.78374e-11
ABCG2	4	88133515	rs4148155	1.08316e-10
DROSHA	5	31433540	rs639174	1.10177e-10
KCNQ5	6	73040138	rs9351963	1.14932e-10
HTR7	10	90834586	rs1935349	1.16261e-10
CYP2C8	10	95037104	rs1058932	1.20008e-10
GRK4	4	3004316	rs1024323	1.25229e-10
SLC22A1	6	160151834	rs622342	1.26592e-10
.	11	45674603	rs9787901	1.33919e-10
SPG7	16	89546715	rs2292954	1.42535e-10
CLEC4O	19	15848390	rs2189784	1.4613e-10
CYP2C8	10	95038992	rs10509681	1.57403e-10
CDH2	18	28132643	rs8094439	1.60001e-10
ALG10	12	34021821	rs1705772	1.6682e-10
REEP5	5	112918680	rs153560	1.68771e-10
TLR2	4	153703504	rs3804099	1.76093e-10
ABCB4	7	87476479	rs4148808	1.81159e-10
LOC105375222	7	31032854	rs34548976	1.85271e-10
HTR2A	13	46827200	rs9567733	1.92067e-10
ADO	10	62805174	rs10995311	1.9543e-10
CYP2C8	10	95051288	rs1113129	2.00691e-10
TNFAIP3	6	137878280	rs610604	2.02645e-10
GRM3	7	86804135	rs1468412	2.14278e-10
RUFY2	10	68399112	rs7917432	2.18237e-10
PTGES	9	129739602	rs2302821	2.31489e-10
CYP2B6	19	41012316	rs28399499	2.36888e-10
KDR	4	55126199	rs2071559	2.38279e-10
HLA-DPB1	6	33080884	rs1042151	2.59127e-10
IFNL3	19	39245004	rs28416813	2.61387e-10
.	12	109604543	rs10161126	2.70895e-10
FUT2	19	48703160	rs492602	2.82447e-10
INVS	9	100302248	rs7472	2.88929e-10
MSRB1P1	19	39252525	rs8099917	3.14128e-10
KCNJ6	21	37917643	rs6517442	3.37041e-10
.	22	27261583	rs518350	3.60668e-10
GP6	19	55025227	rs1613662	3.61636e-10
CMPK1	1	47335173	rs4492666	3.66739e-10
KCNJ6-AS1	21	37714662	rs2070995	3.80848e-10
AL356094.2	6	93730886	rs9345389	3.88535e-10
PNPLA3	22	43928847	rs738409	4.09714e-10
EXO1	1	241878999	rs1047840	4.11301e-10
.	18	60183864	rs17782313	4.12356e-10
ABCC4	13	95210754	rs11568658	4.27216e-10
PIK3R2	19	18151561	rs58695150	4.75579e-10
ADGRL3	4	61873823	rs6551665	4.94102e-10
NUBPL	14	31624342	rs7142881	5.07956e-10
MTTP	4	99574331	rs1800591	5.11376e-10
MOBP	3	39492990	rs616147	5.15837e-10
IL18	11	112164735	rs1946518	5.32455e-10
CHAT	10	49632690	rs3793790	5.34335e-10
CTNNA3	10	66576537	rs10997242	5.40668e-10
CYP2F1	19	41116284	rs305968	5.40738e-10
GRK5	10	119335888	rs3740563	5.56884e-10
HMGCR	5	75347030	rs17244841	5.76285e-10
CBR3	21	36146408	rs1056892	6.01169e-10
ACSS2	20	34882711	rs6088638	6.79276e-10
OPRM1	6	154027674	rs1074287	7.3043e-10
HSPG2	1	21899250	rs2445142	8.10757e-10
ABCB1	7	87509329	rs1045642	8.20124e-10
C6	5	41142504	rs9200	8.46706e-10
DOCK8	9	449798	rs10491684	8.54434e-10
FHIT	3	60113241	rs760316	9.07347e-10
DRD1	5	175441697	rs686	9.68571e-10
HLA-DQB1	6	32665055	rs9274407	9.87928e-10
BAG6	6	31636814	rs10885	1.01899e-09
FPGS	9	127800446	rs1544105	1.02458e-09
IFNL3	19	39243580	rs4803217	1.05e-09
HAS3	16	69109674	rs2232228	1.08352e-09
BDNF	11	27662970	rs11030104	1.13946e-09
TYMS	18	659829	rs2853539	1.14463e-09
CHRNA3	15	78601997	rs1051730	1.18539e-09
GBP6	1	89384015	rs928655	1.26463e-09
NR1I2	3	119806650	rs7643645	1.27154e-09
SCN10A	3	38724847	rs9825762	1.30536e-09
CETP	16	56982180	rs5882	1.34407e-09
LINC02057	5	61302119	rs4386686	1.35456e-09
LY96	8	73989727	rs11465996	1.38249e-09
LINC01208	3	176534890	rs57449396	1.4001e-09
LDLR	19	11120205	rs5925	1.41041e-09
CUX2	12	111202213	rs7958375	1.43043e-09
SERPINC1	1	173909724	rs5877	1.43189e-09
ZNF385D	3	21757936	rs4334661	1.49661e-09
TLR2	4	153688371	rs1816702	1.56145e-09
NAT1	8	18214398	rs13253389	1.63622e-09
.	12	111634620	rs11065987	1.67861e-09
PIP5K1C	19	3698844	rs4432372	1.73117e-09
UGT2B7	4	69095621	rs7438135	1.74826e-09
MDM2	12	68811541	rs1690924	1.78983e-09
PPARA	22	46214170	rs4253728	1.89215e-09
CELF4	18	37348676	rs4799915	1.90998e-09
CYP2C9	10	94947445	rs4086116	1.95262e-09
HTT	4	3233253	rs362272	2.00017e-09
DRD2	11	113475629	rs1799978	2.1319e-09
NBEA	13	35202457	rs57081354	2.26596e-09
CYP2C8	10	95038791	rs1934951	2.62666e-09
SSBP3	1	54222843	rs642990	2.77721e-09
KCNIP4	4	21349637	rs7661530	2.85456e-09
KCNH2	7	150951110	rs1137617	2.96736e-09
HMGCR	5	75359673	rs17238540	3.0026e-09
ADGRL3	4	61935010	rs734644	3.03404e-09
CYP19A1	15	51210647	rs4646	3.17849e-09
DRD1	5	175448999	rs2168631	3.39741e-09
MIR634	17	66791455	rs4791040	3.48017e-09
PGM1	1	63659768	rs4643	3.51619e-09
CCL2	17	34256113	rs2857657	3.66261e-09
UGT2B7	4	69107231	rs4292394	3.7339e-09
CYP3A4	7	99763247	rs4646440	3.82666e-09
ABCG2	4	88139962	rs2231137	3.88642e-09
ABCG2	4	88099782	rs4148157	4.30557e-09
CDC5L	6	44386904	rs992160	4.37022e-09
GNB3	12	6844093	rs11064426	4.78878e-09
LDLR	19	11116926	rs688	4.9273e-09
SULT1A1	16	28606092	rs28374453	5.09162e-09
.	1	168689001	rs12094644	5.10508e-09
.	3	194865359	rs11719165	5.15942e-09
DGKB	7	14600073	rs1525085	5.1657e-09
INS	11	2165105	rs2070762	5.53119e-09
KCNJ6	21	37645860	rs2835859	5.93598e-09
CRHR1	17	45834159	rs1876828	6.64838e-09
FAAH	1	46399368	rs4141964	6.77497e-09
.	1	178597251	rs6700741	6.88653e-09
SNORD117	6	31537703	rs2734583	7.0257e-09
SLCO1B1	12	21174806	rs4149036	7.14712e-09
NRG3	10	82059369	rs4933824	7.213e-09
SF3A2	19	2232222	rs740406	7.28806e-09
UGT2B7	4	69094669	rs6600879	7.47617e-09
CNR1	6	88151570	rs6928499	7.81966e-09
TH	11	2172610	rs10770141	7.91136e-09
DRD3	3	114136949	rs2654754	8.09223e-09
SLC16A7	12	59779575	rs3763980	8.22698e-09
PTPRD	9	9687487	rs4742610	9.54814e-09
CRP	1	159714396	rs1417938	9.57189e-09
PSORS1C2	6	31138722	rs9263726	9.69178e-09
ADCY1	7	45607253	rs1521470	9.93327e-09
CRIP3	6	43304450	rs4149178	1.01058e-08
APOC3	11	116829453	rs2854116	1.02777e-08
CDA	1	20589038	rs602950	1.05696e-08
AGTR1	3	148742201	rs5186	1.05697e-08
CYP1A2	15	74749000	rs2069526	1.14833e-08
CHRNA5	15	78566058	rs684513	1.16006e-08
PRSS53	16	31087690	rs11150606	1.17158e-08
TBXA2R	19	3595925	rs1131882	1.17323e-08
MSRB1P1	19	39254506	rs10853728	1.17952e-08
CYP1A2	15	74753351	rs4646427	1.19015e-08
NAT2	8	18400285	rs1041983	1.2535e-08
CYP1A2	15	74745879	rs2069514	1.28597e-08
.	9	85297756	rs2769605	1.46631e-08
.	6	120868656	rs2789047	1.4868e-08
LEP	7	128238730	rs7799039	1.6014e-08
GALNT18	11	11458319	rs4910008	1.61681e-08
ABCB5	7	20643261	rs17143212	1.65321e-08
NAT2	8	18400860	rs1799931	1.65504e-08
CYP19A1	15	51242350	rs727479	1.6642e-08
.	16	49912759	rs6500265	1.7262e-08
CHRNA7	15	32151995	rs2337980	1.72955e-08
KCNJ1	11	128863419	rs11600347	1.77057e-08
OPRM1	6	154043682	rs553202	1.79425e-08
MOB3B	9	27489253	rs868856	1.80191e-08
.	3	88809891	rs13093031	2.03248e-08
SLC15A2	3	121924957	rs2257212	2.03518e-08
ANKK1	11	113400106	rs1800497	2.03778e-08
.	17	34247429	rs4795893	2.06076e-08
ERBB2	17	39723335	rs1136201	2.15607e-08
GRIN3A	9	101615721	rs10121600	2.16069e-08
CYP4F2	19	15897578	rs3093105	2.19187e-08
SUMO4	6	149400554	rs237025	2.30665e-08
AL662789.1	6	32713272	rs2647087	2.3068e-08
Y_RNA	7	156182007	rs6961071	2.31529e-08
SLC7A5	16	87855597	rs4240803	2.34504e-08
TYMS	18	661647	rs2847153	2.74584e-08
ESYT2	7	158733764	rs1061735	2.97859e-08
TCL1A	14	95709641	rs11849538	3.02548e-08
AQP1	7	30924207	rs1049305	3.07397e-08
HTR1A	5	63960164	rs878567	3.27261e-08
NR1I3	1	161232815	rs2307424	3.27576e-08
PIK3R1	5	68270365	rs10515074	3.30294e-08
TLR5	1	223111186	rs5744174	3.33485e-08
CMPK1	1	47333967	rs7543016	3.43797e-08
.	6	91702432	rs578427	3.44604e-08
SLC29A1	6	44235246	rs6929249	3.58537e-08
ST13	22	40831082	rs138335	3.6329e-08
AC008885.2	5	82766725	rs1423515	3.73539e-08
EIF2AK4	15	40003758	rs2412459	3.81856e-08
CRHBP	5	76968168	rs10055255	4.05297e-08
.	16	49906847	rs9933632	4.69022e-08
SLIT1	10	97152179	rs11189015	4.80174e-08
SLCO1B1	12	21178615	rs4149056	4.91122e-08
SLC22A3	6	160451754	rs2076828	4.9249e-08

## Sheet: SuppData2-ClinVar
Gene	Chr	Postion	RSID	ClinVar classification	P-value
ACKR1	chr1	159204893	rs2814778	Pathogenic; association; protective	4.31187e-163
TCN2	chr22	30615623	rs1801198	Benign	4.66508e-13
OAT	chr10	124400865	rs11461	Benign	5.97611e-17
CYB5R3	chr22	42628265	rs1800457	Benign	7.03956e-33
FECH	chr18	57580222	rs2269219	Conflicting classifications of pathogenicity	6.54049e-23
FECH	chr18	57571588	rs2272783	Conflicting classifications of pathogenicity	1.75044e-08
NAT2	chr8	18400860	rs1799931	drug response	1.65504e-08
TPCN2	chr11	69087895	rs3829241	association	7.0566e-18
RNF212	chr4	1101493	rs3796619	association	9.43082e-10
RNF212	chr4	1084399	rs1670533	association	9.08498e-14
CA2	chr8	85480760	rs2228063	Benign/Likely benign	3.0841e-14
CDKAL1	chr6	20660803	rs10946398	Uncertain significance	3.03752e-23
CDKAL1	chr6	20679478	rs7756992	Uncertain significance	7.13364e-21
ATG16L1	chr2	233274722		Benign	5.33207e-09
ARHGAP9	chr12	57476372	rs11544238	Uncertain significance	2.14186e-20
SLC24A4	chr14	92307319	rs12896399	association	1.60706e-09
LPL	chr8	19961928	rs326	Benign	3.84822e-13
ACADVL	chr17	7220519	rs28934585	Benign	5.93407e-12
ERCC6	chr10	49539493	rs3793784	Benign	1.71355e-10
CBLIF	chr11	59845386	rs35211634	Benign	1.11586e-19
SUMO4;TAB2	chr6	149400554	rs237025	Benign	2.30665e-08
ANKK1	chr11	113400106	rs1800497	Benign/Likely benign	2.03778e-08
DNAAF4	chr15	55498332	rs3743205	Benign	1.0483e-15
DNAAF4	chr15	55430684	rs57809907	Benign	3.01283e-46
VKORC1	chr16	31096368	rs9923231	drug response	4.68938e-11
IGF2BP2	chr3	185793899	rs4402960	risk factor	1.56915e-15
TAS2R38	chr7	141972804	rs10246939	drug response	3.4424e-12
ARSA	chr22	50625988	rs2071421	Benign/Likely benign; other	4.82266e-11
FKTN	chr9	105604218	rs34006675	Benign/Likely benign	8.69931e-20
GABBR2	chr9	98578034	rs3750344	Benign	2.2402e-10
MTHFR	chr1	11796321	rs1801133	drug response	2.18266e-18
TYR	chr11	89178528	rs1042602	Conflicting classifications of pathogenicity	2.07202e-33
TYR	chr11	89177755	rs1799989	Benign	4.21112e-09
NLRP1	chr17	5582047	rs12150220	Benign	4.21677e-15
SCGB3A2	chr5	147878599	rs1368408	risk factor	6.32362e-14
NOD2	chr16	50722863	rs5743289	Conflicting classifications of pathogenicity	4.85757e-09
HERC2	chr15	28285036	rs1667394	association	4.74724e-30
HERC2	chr15	28268218	rs916977	Affects	3.77689e-27
HERC2	chr15	28120472	rs12913832	association	9.35402e-17
RETN	chr19	7670411	rs3745368	risk factor	5.39017e-10
CDH23	chr10	71730514	rs41281314	Benign	1.67229e-13
GHRL	chr3	10286769	rs4684677	Benign	5.99832e-15
CYP3A5	chr7	99672916	rs776746	association; drug response; risk factor	1.58558e-55
CAPN10	chr2	240603286		risk factor	1.33497e-25
ATP6V0A4	chr7	138733046	rs3807153	Benign/Likely benign	1.03586e-10
FRZB	chr2	182834857		Benign	3.42598e-14
SPINK5	chr5	148101392	rs2303067	Benign	9.22232e-21
TAS2R16	chr7	122995119	rs846664	Affects; risk factor	3.8268e-27
EVC	chr4	5753797	rs35953626	Benign	1.25271e-12
CD209	chr19	7747847	rs4804803	protective; risk factor	2.03055e-19
CD209	chr19	7748382	rs735239	risk factor	1.65923e-17
CNTNAP2	chr7	146792514	rs7794745	risk factor	2.34675e-30
SLC22A4	chr5	132340627	rs1050152	Benign	1.07732e-26
ADAMTS13	chr9	133436862	rs2301612	Benign	1.93465e-13
EDAR	chr2	108897145		Benign	6.22206e-21
RP1	chr8	54626835	rs2293869	Benign/Likely benign	1.82166e-08
APOL1	chr22	36265860	rs73885319	Conflicting classifications of pathogenicity; risk factor	2.78343e-11
ZFPM2	chr8	105802051	rs28374544	Benign/Likely benign	1.56254e-12
VNN1	chr6	132714186	rs4897612	Benign	2.74851e-14
BUB1B	chr15	40165136	rs56079734	Benign/Likely benign	1.20025e-10
PSMA6	chr14	35292469	rs1048990	Benign	1.16741e-11
LRP8	chr1	53247055	rs5174	risk factor	4.04488e-20
CFTR	chr7	117559479	rs213950	Benign/Likely benign	3.35234e-25
HR	chr8	22119197	rs7014851	Benign	4.44581e-31
TCF7L2	chr10	113047288	rs11196205	risk factor	2.94754e-11
UCP3	chr11	74006202	rs2229707	Benign	3.49924e-11
UCP3	chr11	74003826	rs45476292	Benign	3.56079e-11
LCT;MCM6	chr2	135851076		association	1.29008e-12
MCM6	chr2	135859184		association	2.14422e-16
UCP2	chr11	73983709	rs659366	risk factor	8.77968e-09
ABCA4	chr1	94040048	rs61750126	Benign/Likely benign	1.83629e-14
PLA2G7	chr6	46711566	rs1805018	Benign	3.48161e-15
CHI3L1	chr1	203186754	rs4950928	risk factor	2.44153e-12
CCR5	chr3	46370771	rs41469351	Benign	1.82893e-09
CAV3	chr3	8745577	rs72546667	Benign/Likely benign	4.34131e-12
CASR	chr3	122284910	rs1801725	Benign	4.31455e-10
TLR1	chr4	38797027	rs5743618	Benign	4.25474e-27
TLR1	chr4	38798089	rs4833095	Benign	9.99006e-25
NFKBIL1	chr6	31547563	rs2071592	risk factor	9.21806e-13
ABCC8;KCNJ11	chr11	17388025	rs5219	Benign/Likely benign	9.19044e-14
GCKR	chr2	27508073		Benign	3.65923e-18
PTPN22	chr1	113872746	rs2488457	risk factor	6.80948e-14
GATA4	chr8	11755082		Uncertain significance	5.81634e-45
ECE1	chr1	21290752	rs213045	risk factor	2.31056e-16
NOTCH3	chr19	15180765	rs35769976	Benign	2.51271e-12
ASIP	chr20	34269192	rs6058017	association	3.59597e-60
ABCA1	chr9	104858586	rs2230806	Benign	7.95924e-34
IDUA	chr4	1002767	rs11934801	Conflicting classifications of pathogenicity	2.49268e-16
PYGL	chr14	50921064	rs946616	Benign	4.66468e-19
BBS1	chr11	66519725	rs35520756	Benign/Likely benign	4.83516e-14
VEGFA	chr6	43768652	rs699947	Benign	2.19681e-11
covers 10 genes, none of which curated to show dosage sensitivity	chr2	233757013		Conflicting classifications of pathogenicity	2.65186e-25
UGT1A1	chr2	233763993		Benign; association	1.07692e-08
BLK	chr8	11573132	rs61199332	Benign	7.85203e-11
TF	chr3	133756968	rs1799899	Benign/Likely benign	1.18269e-08
ZEB1	chr10	31461211	rs80194531	Benign/Likely benign	1.25031e-09
TG	chr8	132971813	rs2076740	Benign	2.8315e-15
KITLG	chr12	88905969	rs642742	Affects	4.01857e-22
SPTA1	chr1	158654738	rs35948326	Benign/Likely benign	8.56885e-09
SCN1A	chr2	166053034		drug response	4.85381e-08
FUT2	chr19	48703417	rs601338	Benign	2.02397e-11
RAD51	chr15	40695330	rs1801320	Benign	5.53371e-09
PTGER2	chr14	52300623	rs708494	risk factor	1.40815e-16
PIGR	chr1	206933133	rs291102	Uncertain significance	2.82281e-26
ENPP1	chr6	131851228	rs1044498	Benign	1.43928e-55
ENPP1	chr6	131891554	rs7754561	Benign	2.232e-20
MTHFD1	chr14	64442127	rs2236225	Benign/Likely benign	8.11259e-13
PON1	chr7	95308134	rs662	Benign	1.32483e-12
PAX4	chr7	127614497	rs2233578	Benign/Likely benign	2.76997e-09
ERBB2	chr17	39723335	rs1136201	Benign	2.15607e-08
MDM2	chr12	68808800	rs2279744	Benign	2.11449e-15
RET	chr10	43086608	rs2435357	Benign; risk factor	5.7912e-11
OAS1	chr12	112911065	rs1131454	Benign	5.28555e-18
CCL2	chr17	34252769	rs1024611	Benign	1.48356e-11
MTTP	chr4	99583507	rs3816873	Benign/Likely benign	4.86561e-08
MBL2	chr10	52771466	rs1800451	Benign/Likely benign	7.02175e-13
MIF	chr22	23894205	rs755622	risk factor	1.41937e-12
LOXL1	chr15	73927241	rs3825942	Benign	2.01743e-16
LOXL1	chr15	73929861	rs2165241	risk factor	1.85886e-09
LTA	chr6	31573007	rs1041981	Benign	1.717e-13
LTA	chr6	31572536	rs909253	risk factor	8.05572e-16
LIPC	chr15	58431476	rs1800588	association	3.10956e-20
LIPC	chr15	58431740	rs2070895	Benign	1.92543e-21
LIPC	chr15	58448389	rs8023503	no classification for the single variant	5.21911e-13
IL6R	chr1	154454494	rs2228145	Benign	1.00926e-20
ICAM1	chr19	10274864	rs5491	Benign	5.99477e-25
IL4R	chr16	27363079	rs1801275	Benign	1.51068e-27
IL4R	chr16	27362859	rs1805015	protective	3.68024e-15
IL2RA	chr10	6080046	rs11594656	Likely benign	7.95181e-09
IL1B	chr2	112836810		risk factor	4.42638e-12
IL13	chr5	132657117	rs1800925	risk factor	2.17342e-13
IL13	chr5	132660272	rs20541	Benign	2.99428e-20
IL6	chr7	22727026	rs1800795	other; risk factor	1.51356e-62
IL6	chr7	22726602	rs1800797	Benign	2.11845e-14
MS4A2	chr11	60095631	rs569108	Benign	4.29923e-13
IL7R	chr5	35871088	rs1494555	Benign	6.9862e-16
HMGCR	chr5	75359673	rs17238540	no classification for the single variant	3.0026e-09
HTN3	chr4	70033205	rs17147990	no classification for the single variant	8.78665e-25
HBB	chr11	5225636		other	5.81634e-45
HBB	chr11	5226758		Uncertain significance	5.81634e-45
HBB	chr11	5225657		other	5.81634e-45
HP	chr16	72054562	rs5471	Affects	3.48818e-20
GMPR	chr6	16290530	rs1042391	Benign	2.32501e-11
GC	chr4	71752606	rs4588	Benign; other	8.70483e-11
GC	chr4	71752617	rs7041	Benign	3.59694e-21
APOH	chr17	66214639	rs4581	Benign	2.11162e-08
AHSG	chr3	186619924	rs4917	Benign	4.17951e-17
AHSG	chr3	186620593	rs4918	Benign	1.78226e-09
FUT6	chr19	5831829	rs17855739	Uncertain significance	4.80124e-13
FGFR3	chr4	1804365		Conflicting classifications of pathogenicity	5.81634e-45
F13B	chr1	197061891	rs6003	Benign	4.51365e-09
CFH	chr1	196673103	rs800292	Benign	1.75373e-39
EPHX1	chr1	225838705	rs2234922	Benign	2.58956e-19
EDNRA	chr4	147481217	rs1801708	protective	1.98558e-22
DRD3	chr3	114171968	rs6280	Benign/Likely benign	1.19153e-11
DNASE1	chr16	3657746	rs1053874	Benign	1.17248e-45
DSPP	chr4	87612388	rs36094464	Benign	3.13239e-33
POR	chr7	75954007	rs10262966	Benign	1.02925e-31
CYP3A4	chr7	99784473	rs2740574	Benign	6.17121e-46
IL10RB	chr21	33268483	rs2834167	Benign	5.13773e-13
CHRNA5	chr15	78590583	rs16969968	drug response	8.82026e-21
CHRNA3	chr15	78601997	rs1051730	Benign	1.18539e-09
CETP	chr16	56982180	rs5882	Benign	1.34407e-09
CALCR	chr7	93426441	rs1801197	Benign	7.7025e-14
UCP1	chr4	140572807	rs1800592	Benign	2.2343e-16
FUT3	chr19	5844781	rs28362459	Benign	3.33834e-08
ACKR1	chr1	159205564	rs12075	Benign	2.45288e-41
ABO	chr9	133256264	rs1053878	no classification for the single variant	1.35857e-12
SERPINA1	chr14	94381078	rs6647	Benign/Likely benign	4.50501e-46
SERPINA1	chr14	94378506	rs1303	Benign/Likely benign	3.94322e-12
SERPINA3	chr14	94614466	rs4934	Benign	4.35671e-12
AGTR1	chr3	148742201	rs5186	Benign/Likely benign	1.05697e-08
AGT	chr1	230710048	rs699	Benign	1.89526e-21
ADH1B	chr4	99307860	rs2066702	protective	2.17783e-27
ACTN3	chr11	66560624	rs1815739	Conflicting classifications of pathogenicity; Affects	1.0511e-24
ACADVL	chr17	7222826	rs8064573	Benign	3.02133e-14
ACADVL	chr17	7220033	rs2230179	Benign	2.82778e-11
APC	chr5	112841059	rs459552	Benign	7.95978e-20
NPC1	chr18	23532242	rs1805084	Benign	3.83233e-16
RETREG1	chr5	16475090	rs61733811	Benign	6.31413e-11
POLG	chr15	89326688	rs2307447	Benign	1.56503e-08
STIL	chr1	47302242	rs3125630	Benign	2.33085e-15
TFR2	chr7	100633241	rs34242818	Benign/Likely benign	3.8375e-20
ATL1	chr14	50591009	rs1060197	Benign	1.55378e-08
ATL1	chr14	50587880	rs35014209	Benign	8.5313e-13
ASPM	chr1	197124231	rs16841081	Benign	1.98372e-16
ASPM	chr1	197101685	rs1412640	Benign	2.45809e-19
ASPM	chr1	197101567	rs41310927	Benign	3.25737e-09
CDK5RAP2	chr9	120443634	rs3780679	Benign/Likely benign	9.60557e-12
CDK5RAP2	chr9	120408455	rs4837768	Benign	3.33302e-12
CDK5RAP2	chr9	120528758	rs4836822	Benign	3.98482e-12
MKKS	chr20	10412981	rs17852625	Benign	2.0548e-11
MCPH1	chr8	6444662	rs930557	Benign	1.78442e-40
CDAN1	chr15	42731284	rs12917189	Benign	6.00337e-80
CDAN1	chr15	42728785	rs8023524	Benign	1.22759e-12
CDAN1	chr15	42736551	rs4265781	Benign	6.77898e-25
OTOF	chr2	26527901		Benign/Likely benign	4.18259e-12
OTOF	chr2	26476258		Benign	1.25125e-09
OTOF	chr2	26464893		Benign	1.26385e-33
VKORC1	chr16	31093557	rs9934438	drug response	1.68642e-18
HTN3	chr4	70033186	rs1136511	no classification for the single variant	1.87141e-27
FUT3	chr19	5844332	rs3745635	Benign	3.39182e-13
GRN	chr17	44352876	rs5848	Benign	3.67922e-11
SCN9A	chr2	166272746		Conflicting classifications of pathogenicity	1.39248e-10
ABCG2	chr4	88139962	rs2231137	Likely benign	3.88642e-09
IRGM	chr5	150848436	rs10065172	Benign	3.31651e-25
IFITM3	chr11	320772	rs12252	risk factor	4.8812e-12
CAV3	chr3	8733975	rs1008642	Benign/Likely benign	2.61451e-11
CAV3	chr3	8745582	rs61147808	Benign/Likely benign	1.62988e-14
CAV3	chr3	8746799	rs237883	Benign	2.30401e-25
CAV3	chr3	8745503	rs57159780	Benign	1.06621e-08
DAG1	chr3	49534707	rs4625	not provided	3.20009e-09
MYOZ2	chr4	119164293	rs7687613	Benign	2.94054e-14
MYPN	chr10	68148400	rs11596653	Benign	2.34386e-20
MYPN	chr10	68150045	rs10997948	Benign	4.57224e-08
MYPN	chr10	68174164	rs10997975	Benign/Likely benign	1.97074e-11
MYPN	chr10	68174212	rs7916821	Benign/Likely benign	1.29687e-11
MYPN	chr10	68174255	rs71584491	Benign	2.37871e-09
TNNT1	chr19	55136902	rs3760873	Benign	6.34992e-19
TNNT1	chr19	55141390	rs2560942	Benign	4.75678e-19
SLCO1B1	chr12	21178615	rs4149056	drug response	4.91122e-08
ABCC8	chr11	17442778	rs61748766	Conflicting classifications of pathogenicity	5.47114e-12
AIRE	chr21	44293100	rs61737072	Benign	6.09217e-14
AIRE	chr21	44289759	rs34397615	Benign/Likely benign	1.24495e-09
AIRE	chr21	44286105	rs3746964	Benign	4.92201e-24
ATP7B	chr13	51974004	rs1801243	Benign/Likely benign	9.92024e-11
ATP7B	chr13	51970669	rs1801244	Benign	2.84438e-08
ATP7B	chr13	51946491	rs7325983	Benign	6.86227e-10
CASQ2	chr1	115726998	rs28730716	Benign/Likely benign	2.78637e-15
COL1A1	chr17	50197924	rs73987448	Benign	8.59388e-15
COL1A2	chr7	94426443	rs62001059	Benign/Likely benign	1.40389e-10
COL3A1	chr2	188994347		Benign	9.25233e-18
DES	chr2	219420280		Benign/Likely benign	5.40572e-10
DES	chr2	219418537		Benign	3.74075e-08
DES	chr2	219418555		Benign	3.96552e-11
DSP	chr6	7576980	rs80325569	Benign/Likely benign	1.51929e-09
FBN1	chr15	48430710	rs363835	Benign/Likely benign	3.69621e-10
GALT	chr9	34649450	rs61735982	Benign/Likely benign	1.81594e-09
GHRHR	chr7	30969071	rs4988496	Benign	1.94374e-22
GHRHR	chr7	30969961	rs4988498	Benign	4.18826e-14
GHRHR	chr7	30969977	rs4988499	Benign	1.57008e-10
GHRHR	chr7	30972062	rs740336	Benign	1.40916e-09
GJB2	chr13	20188790	rs7329857	Benign	2.21121e-13
GJB2	chr13	20189503	rs2274084	Benign	1.99158e-12
HBB	chr11	5225911	rs1609812	Benign	1.10209e-13
HSD11B2	chr16	67436066	rs5480	Benign	8.77956e-26
HSD3B2	chr1	119422208	rs35887327	Conflicting classifications of pathogenicity	1.17901e-11
JUP	chr17	41767421	rs2230407	Benign/Likely benign	5.80312e-11
KCNJ2	chr17	70175699	rs7221086	Benign	6.32899e-25
LDB3	chr10	86706675	rs45555240	Benign	4.08757e-11
LMNA	chr1	156136137	rs534807	Benign/Likely benign	1.10886e-39
LMNA	chr1	156134988	rs11264444	Benign	4.78832e-22
MLH1	chr3	37050534	rs2020873	Benign	1.31669e-14
MLH1	chr3	37012077	rs1799977	Benign	6.05326e-18
MSH2	chr2	47466820		Benign	1.21649e-11
MSH6	chr2	47783349		Benign	2.3518e-08
MYH11	chr16	15747916	rs12931799	Benign	1.40767e-08
MYH6	chr14	23386148	rs28730764	Benign	6.78034e-15
PCSK9	chr1	55063514	rs505151	Benign/Likely benign	2.90587e-18
PCSK9	chr1	55052267	rs11800231	Benign	2.17329e-08
POU1F1	chr3	87273422	rs35893626	Benign	8.96253e-09
RYR2	chr1	237456734	rs78281932	Benign	1.47717e-21
RYR2	chr1	237614784	rs3766871	Benign/Likely benign	1.01316e-11
RYR2	chr1	237678090	rs34967813	Benign/Likely benign	2.72196e-08
SCN1A	chr2	166012265		Benign/Likely benign	7.15222e-22
SPINK1	chr5	147831542	rs35877720	Benign/Likely benign	1.00711e-13
TMPO	chr12	98533691	rs35761089	Benign	8.62178e-09
TMPO	chr12	98532970	rs35998138	Benign	1.6056e-08
TMPO	chr12	98533134	rs35645287	Benign	1.58826e-08
TMPO	chr12	98533207	rs35969221	Benign	1.14956e-08
MESP2	chr15	89776554	rs71647809	Benign	4.02327e-10
EFEMP2	chr11	65868582	rs601314	Benign	4.13069e-14
LRRK2	chr12	40309185	rs11175964	Benign	3.08274e-09
B9D2;TGFB1	chr19	41354391	rs1800469	Benign	2.20772e-12
CYP2D6	chr22	42132375	rs1080985	other	1.18807e-13
CYP2D6	chr22	42129770	rs28371706	Likely benign; other	8.27708e-22
OR2J3	chr6	29112227	rs28757581	Affects	4.9285e-11
OR2J3	chr6	29112567	rs3749977	Affects	1.08166e-12
LPL	chr8	19966981	rs13702	Benign	4.73944e-08
BRAF	chr7	140777927	rs57519830	Benign	3.52766e-16
BRAF	chr7	140754323	rs71645987	Benign	2.78627e-12
BRAF	chr7	140749350	rs9648696	Benign	2.79197e-18
BRAF	chr7	140749271	rs3789806	Benign/Likely benign	4.70262e-18
KRAS	chr12	25225522	rs76433096	Benign	1.31258e-11
KRAS	chr12	25209920	rs12313763	Benign	4.06062e-19
KRAS	chr12	25209618	rs712	Benign/Likely benign	2.64919e-13
PTPN11	chr12	112502049	rs3741983	Benign	3.34836e-12
RAF1	chr3	12618792	rs3729926	Benign	3.00794e-08
RAF1	chr3	12612079	rs3730268	Benign	2.55559e-09
RAF1	chr3	12584895	rs3730296	Benign	2.06487e-09
SOS1	chr2	39067646		Benign	9.82684e-09
MAP2K2	chr19	4110554	rs10424722	Benign	1.36143e-10
MAP2K2	chr19	4110494	rs10424545	Benign	5.16295e-12
MAP2K2	chr19	4102356	rs73918030	Benign	3.32773e-18
MAP2K2	chr19	4090424	rs6630	Benign	1.48504e-14
TLR3	chr4	186082920	rs3775291	Benign/Likely benign	2.21102e-13
BRCA2	chr13	32398747	rs1801426	Benign	1.82861e-12
BMPR1A	chr10	86876022	rs11528010	Benign	1.87472e-11
BRCA1	chr17	43092919	rs799917	Benign	6.15098e-24
FLCN	chr17	17221501	rs3744124	Benign	6.69247e-10
APC	chr5	112827157	rs2229992	Benign	1.20399e-35
FBN1	chr15	48644614	rs25398	Benign	5.89097e-15
FBN1	chr15	48505110	rs25458	Benign	5.651e-19
JAG1	chr20	10643854	rs56225585	Benign	4.52973e-14
KCNQ1	chr11	2776007	rs1057128	Benign	2.30862e-14
KCNQ1	chr11	2570618	rs28730752	Benign	1.84446e-10
MYBPC3	chr11	47337495	rs3729952	Benign/Likely benign	4.74702e-08
MYBPC3	chr11	47337392	rs11570097	Benign/Likely benign	3.68493e-10
MYH7	chr14	23429911	rs34803781	Benign	5.00818e-10
MYH7	chr14	23429785	rs2231126	Benign	3.92546e-23
MYH7	chr14	23423679	rs7157716	Benign	2.9715e-17
MYH7	chr14	23431585	rs2069542	Benign	6.94251e-22
MYL3	chr3	46863322	rs2233264	Benign	6.31065e-12
MYO7A	chr11	77142737	rs1052030	Benign	2.38945e-40
MYO7A	chr11	77202412	rs77625410	Benign/Likely benign	4.26339e-08
MYO7A	chr11	77208433	rs948962	Benign	2.14916e-11
MYO7A	chr11	77156857	rs762666	Benign	8.38956e-18
MYO7A	chr11	77211901	rs11237123	Benign	2.62864e-25
MYO7A	chr11	77213021	rs1132036	Benign/Likely benign	1.02233e-14
MYO7A	chr11	77157326	rs762667	Benign	5.84126e-31
MYO7A	chr11	77142783	rs35689081	Benign/Likely benign	7.64254e-13
TNNI3	chr19	55156285	rs3729710	Benign/Likely benign	1.77695e-16
MYL2	chr12	110919207	rs12301951	Benign	2.77967e-09
SLC26A4	chr7	107660793	rs17154282	Benign/Likely benign	2.26403e-17
SLC26A4	chr7	107701849	rs17154335	Benign/Likely benign	2.15604e-19
CFTR	chr7	117595001	rs1042077	Benign/Likely benign	4.30216e-13
ELN	chr7	74056384	rs2071307	Benign/Likely benign	1.78057e-10
HGF	chr7	81758726	rs5745635	Benign/Likely benign	2.92127e-17
TNNT2	chr1	201361301	rs3730238	Benign/Likely benign	1.88585e-19
RYR2	chr1	237548497	rs2253273	Benign	2.89032e-10
RYR2	chr1	237610751	rs7546045	Benign	1.15454e-08
RYR2	chr1	237423084	rs16835237	Benign	2.26403e-13
RYR2	chr1	237702067	rs60777199	Benign	2.58815e-14
LDB3	chr10	86687228	rs76615432	Benign/Likely benign	7.33709e-09
GRXCR1	chr4	42893291	rs78136490	Benign	2.0255e-10
GRXCR1	chr4	42963142	rs10213360	Benign	8.17015e-10
ACTN2	chr1	236751623	rs35997569	Benign/Likely benign	2.12588e-09
RBM20	chr10	110812311	rs74339620	Benign/Likely benign	4.03936e-10
RBM20	chr10	110821763	rs75858380	Benign/Likely benign	3.8469e-10
RBM20	chr10	110835961	rs942077	Benign	2.94479e-12
MYH14	chr19	50252698	rs77895476	Benign	1.13333e-09
MYH14	chr19	50217692	rs34773557	Benign	1.51499e-09
MYH14	chr19	50293648	rs3745509	Benign	4.73675e-23
TJP2	chr9	69220926	rs41305539	Benign	1.86019e-21
TJP2	chr9	69205232	rs4493966	Benign	2.82498e-09
CDH23	chr10	71706952	rs10823829	Benign	1.23329e-21
CDH23	chr10	71617312	rs7903475	Benign	8.69851e-12
SERPINB6	chr6	2955568	rs2295769	Benign	1.69967e-10
ILDR1	chr3	121993511	rs16832645	Benign	1.62521e-11
ILDR1	chr3	121993424	rs34883204	Benign	4.73034e-11
ILDR1	chr3	121993251	rs34284625	Benign	2.1337e-11
ILDR1	chr3	121993958	rs3915061	Benign	1.11207e-08
CASQ2	chr1	115740722	rs9428083	Benign	2.66926e-10
CRYM	chr16	21275606	rs226045	Benign	4.10201e-08
CRYM	chr16	21267749	rs226052	Benign	3.88059e-15
CRYM	chr16	21261270	rs14122	Benign	3.57285e-18
DES	chr2	219421420		Benign	2.09591e-08
DES	chr2	219420587		Benign	3.66733e-10
DSG2	chr18	31542836	rs2278792	Benign	1.76894e-10
DSG2	chr18	31545891	rs1042769	Benign	1.33306e-12
DSG2	chr18	31546707	rs1791235	Benign	1.20345e-10
DSG2	chr18	31522074	rs11876289	Benign	3.26985e-13
DSG2	chr18	31524735	rs2230233	Benign	1.64037e-10
GATA4	chr8	11756993	rs3729855	Benign	9.24696e-13
LAMA4	chr6	112175309	rs6917763	Benign	1.8721e-19
LAMA4	chr6	112136269	rs2032568	Benign	7.29769e-13
LAMA4	chr6	112120302	rs12110554	Benign/Likely benign	6.71877e-10
LAMA4	chr6	112119261	rs35679345	Benign	1.14023e-23
LAMA4	chr6	112191703	rs2072021	Benign	3.8404e-14
MYH6	chr14	23392602	rs365990	Benign	6.67732e-43
MYH6	chr14	23388142	rs8022522	Benign	1.34569e-40
MYH6	chr14	23386496	rs45574136	Benign	2.80666e-16
MYH6	chr14	23386436	rs61742476	Benign	3.96785e-14
MYH6	chr14	23386360	rs178640	Benign	9.41505e-12
MYH6	chr14	23402790	rs17091623	Benign	4.95799e-11
SDHD	chr11	112095773	rs17113461	Benign	1.14386e-12
SDHD	chr11	112088901	rs9919552	Benign/Likely benign	3.87113e-15
GJB2	chr13	20189615	rs9578260	Benign	2.46823e-13
EYA4	chr6	133468590	rs9493627	Benign/Likely benign	1.00021e-12
NKX2-5	chr5	173235021	rs2277923	Benign	2.59349e-12
GSDME	chr7	24719176	rs876305	Benign	1.29304e-13
DSP	chr6	7576294	rs1016835	Benign	4.67457e-08
DSP	chr6	7580725	rs2076299	Benign	6.0943e-22
DSP	chr6	7580768	rs28763966	Benign	1.21786e-10
DSP	chr6	7584384	rs2076300	Benign	9.13989e-09
PKP2	chr12	32802396	rs74072938	Benign	4.06193e-16
KCNQ4	chr1	40819415	rs4660468	Benign	1.39242e-09
MYO6	chr6	75915024	rs12606	Benign	5.42278e-11
TECTA	chr11	121118626	rs612969	Benign	6.3002e-23
TECTA	chr11	121146109	rs12275038	Benign	1.89021e-13
TECTA	chr11	121146129	rs7130952	Benign	1.03464e-09
TECTA	chr11	121160196	rs34963131	Benign/Likely benign	2.45936e-14
TECTA	chr11	121113220	rs73599492	Benign/Likely benign	1.10651e-13
WFS1	chr4	6301600	rs2230720	Benign/Likely benign	4.05812e-26
WFS1	chr4	6301627	rs734312	Benign/Likely benign	1.91108e-20
WFS1	chr4	6300792	rs1801212	Benign/Likely benign	4.90357e-16
NEBL	chr10	20817691	rs74120667	Benign/Likely benign	3.35759e-09
GPSM2	chr1	108897593	rs41279678	Benign/Likely benign	1.63529e-08
VCL	chr10	74094325	rs2229507	Benign	2.49982e-08
VCL	chr10	74094424	rs2228373	Benign	2.54461e-08
WHRN	chr9	114424432	rs4978584	Benign	1.19696e-19
WHRN	chr9	114403966	rs2274159	Benign	1.40034e-12
WHRN	chr9	114403926	rs2274158	Benign	2.28377e-09
PRKAG2	chr7	151560579	rs28763998	Benign	8.05093e-11
MYO15A	chr17	18143875	rs2272571	Benign	1.04665e-12
MYO3A	chr10	26068819	rs3817420	Benign	3.64675e-09
JUP	chr17	41758705	rs73983658	Benign	2.44237e-12
JUP	chr17	41769481	rs17850807	Benign/Likely benign	2.49251e-11
CDH23	chr10	71695444	rs3752752	Benign	3.62134e-09
CDH23	chr10	71730457	rs73275848	Benign	2.39929e-11
CDH23	chr10	71511149	rs3802720	Benign	3.05038e-11
CDH23	chr10	71511225	rs3802719	Benign	7.12999e-14
CDH23	chr10	71791331	rs55964031	Benign/Likely benign	1.22518e-09
CDH23	chr10	71793420	rs41281332	Benign/Likely benign	5.71838e-12
CDH23	chr10	71439910	rs74144963	Benign	1.40011e-12
CDH23	chr10	71799095	rs4747193	Benign	1.6374e-08
CDH23	chr10	71439838	rs7902757	Benign	1.22645e-22
CDH23;PSAP	chr10	71815191	rs73277900	Benign/Likely benign	1.46949e-10
TMPRSS3	chr21	42395451	rs73372256	Benign/Likely benign	2.65772e-12
TMPRSS3	chr21	42389975	rs928302	Benign	7.68976e-09
TMPRSS3	chr21	42385547	rs8130564	Benign	2.16345e-12
TMPRSS3	chr21	42385528	rs2839501	Benign	1.66676e-12
TMPRSS3	chr21	42383058	rs2839500	Benign	1.31528e-12
TMEM43	chr3	14133762	rs2340917	Benign	7.15686e-12
DSC2	chr18	31069076	rs1893963	Benign	6.44155e-25
DSC2	chr18	31101940	rs868333	Benign	6.35947e-17
ADGRV1	chr5	90725218	rs10067636	Benign	1.93345e-10
ADGRV1	chr5	90755077	rs74327115	Benign	2.66993e-09
ADGRV1	chr5	90756472	rs10062026	Benign	6.49918e-26
ADGRV1	chr5	90777969	rs2460169	Benign	3.76371e-10
ADGRV1	chr5	90789837	rs62000408	Benign	8.2765e-11
ADGRV1	chr5	90807670	rs7729495	Benign	9.85967e-13
ADGRV1	chr5	90855772	rs2247870	Benign	4.2355e-28
ADGRV1	chr5	91150072	rs77469944	Benign	4.45832e-10
ADGRV1	chr5	90676112	rs10067298	Benign	8.13065e-10
ADGRV1	chr5	90683874	rs41303352	Benign	3.07525e-08
ADGRV1	chr5	90683881	rs4916685	Benign	2.68111e-18
ADGRV1	chr5	90683933	rs16868972	Benign	5.08142e-35
ADGRV1	chr5	90690065	rs10037067	Benign	4.48163e-15
ADGRV1	chr5	90692687	rs2366926	Benign	3.76177e-20
ADGRV1	chr5	90694332	rs75191159	Benign	2.06583e-10
ADGRV1	chr5	90694569	rs79915053	Benign	2.42736e-10
ADGRV1	chr5	90705551	rs6880570	Benign	1.19444e-16
DTNA	chr18	34864076	rs1617318	Benign	1.96267e-19
DTNA	chr18	34812047	rs11877640	Benign	2.6293e-08
PCDH15	chr10	54195850	rs10825269	Benign/Likely benign	3.08127e-19
PCDH15	chr10	54195725	rs7921598	Benign	2.3179e-08
PCDH15	chr10	53822019	rs79854148	Benign	3.80935e-09
BSND	chr1	54999313	rs34561376	Benign/Likely benign	3.96448e-24
COL11A2	chr6	33171551	rs1799910	Benign	7.08418e-17
COL11A2	chr6	33185751	rs9277934	Benign	1.12857e-10
GIPC3	chr19	3586545	rs8113232	Benign	2.84083e-21
GIPC3	chr19	3589437	rs10426399	Benign	2.68932e-20
TTN	chr2	178759031		Benign	7.39921e-14
TTN	chr2	178735921		Benign/Likely benign	5.83758e-12
TTN	chr2	178713977		Benign/Likely benign	8.61336e-09
TTN	chr2	178706721		Benign/Likely benign	4.71707e-09
TTN	chr2	178696120		Benign/Likely benign	1.62934e-17
TTN	chr2	178693639		Benign/Likely benign	2.4493e-09
TTN	chr2	178689578		Benign/Likely benign	6.66573e-09
TTN	chr2	178780128		Benign	1.89918e-41
TTN	chr2	178778905		Benign/Likely benign	3.19392e-11
TTN	chr2	178607870		Benign/Likely benign	3.03288e-08
TTN	chr2	178580041		Benign	1.5033e-59
TTN	chr2	178577190		Benign/Likely benign	1.55586e-10
TTN	chr2	178574139		Benign	4.18566e-09
TTN	chr2	178570610		Benign	2.43611e-08
TTN	chr2	178567458		Benign/Likely benign	8.60588e-12
TTN	chr2	178563557		Benign/Likely benign	3.45798e-11
TTN	chr2	178563334		Benign/Likely benign	1.62041e-10
TTN	chr2	178551932		Benign/Likely benign	4.89379e-11
TTN	chr2	178549591		Benign/Likely benign	2.96616e-14
TTN	chr2	178548725		Benign/Likely benign	1.08272e-08
TTN	chr2	178547725		Benign/Likely benign	1.56899e-10
TTN	chr2	178766487		Benign	1.69038e-08
TTN	chr2	178764734		Benign	1.32447e-12
TTN	chr2	178531033		Benign	1.9016e-08
TTN	chr2	178528384		Benign/Likely benign	1.33755e-09
TTN	chr2	178751204		Benign	7.91348e-49
TTN	chr2	178751160		Benign	2.11436e-20
TTN	chr2	178741811		Benign	8.37179e-42
TTN	chr2	178756224		Benign	5.29297e-32
TRIOBP	chr22	37759490	rs57799594	Benign	6.00183e-19
TMC1	chr9	72700522	rs1796993	Benign	7.95782e-10
SLC17A8	chr12	100357445	rs11568528	Benign	1.37583e-10
LOXHD1	chr18	46534399	rs7244681	Benign/Likely benign	1.81981e-11
USH1C	chr11	17531247	rs34055234	Benign	7.36609e-11
LMNA	chr1	156136394	rs505058	Benign	1.90745e-76
LMNA	chr1	156135237	rs538089	Benign	1.01664e-35
EYA1	chr8	71354848	rs1445404	Benign	4.03459e-09
CLRN1	chr3	150972703	rs111033422	Benign	1.38867e-08
CCDC50	chr3	191375291	rs2028573	Benign	6.00437e-17
OTOF	chr2	26476165		Benign/Likely benign	2.19034e-15
OTOF	chr2	26467120		Benign	7.35448e-11
SCN5A	chr3	38633208	rs6791924	Benign/Likely benign	4.97806e-14
SCN5A	chr3	38604031	rs41313691	Benign/Likely benign	2.26058e-09
SCN5A	chr3	38551524	rs41315495	Benign/Likely benign	1.40416e-09
SCN5A	chr3	38550915	rs1805126	Benign/Likely benign	2.5227e-19
SCN5A	chr3	38550528	rs13324293	Benign/Likely benign	1.13971e-14
FHL2	chr2	105386397		Benign	3.43025e-08
SLC26A5	chr7	103412988	rs7779997	Benign	9.17812e-20
USH2A	chr1	215786825	rs10864198	Benign	7.8844e-11
USH2A	chr1	215779946	rs61276761	Benign	4.99645e-10
USH2A	chr1	215728360	rs56053654	Benign	3.05384e-18
USH2A	chr1	215728189	rs61635304	Benign	3.01579e-18
USH2A	chr1	216250933	rs696723	Benign/Likely benign	6.92668e-22
USH2A	chr1	215998957	rs79444516	Benign	3.39909e-11
TSC1	chr9	132901734	rs11243931	Benign	7.34102e-16
TSC1	chr9	132896797	rs7853849	Benign	9.18859e-09
TSC2	chr16	2075787	rs13331451	Benign	9.83977e-45
TSC2	chr16	2088397	rs13332221	Benign	1.26902e-10
TSC2	chr16	2088217	rs1800718	Benign/Likely benign	2.02091e-10
TSC2	chr16	2086865	rs35534817	Benign	1.23118e-10
TSC2	chr16	2072821	rs7196184	Benign	4.30832e-37
TSC2	chr16	2088636	rs13332015	Benign	7.45568e-11
TSC2	chr16	2079191	rs36078782	Benign/Likely benign	2.08229e-10
TSC2	chr16	2088268	rs1748	Benign	1.58691e-18
TSC2	chr16	2055334	rs2516734	Benign	2.13473e-12
TSC2	chr16	2088421	rs13332222	Benign	2.44283e-35
TSC2	chr16	2082512	rs45517316	Benign/Likely benign	1.10096e-09
TSC2	chr16	2075936	rs1800715	Benign	6.09793e-25
KCNQ1	chr11	2583436		not provided	5.81634e-45
CFTR	chr7	117589483	rs213965	Benign	7.88741e-15
CBL	chr11	119277863	rs2510152	Benign	5.63507e-14
TSC1	chr9	132894748	rs79277527	Benign	1.00555e-10
APOL1	chr22	36265988	rs60910145	Conflicting classifications of pathogenicity; risk factor	6.28034e-12
TSC2	chr16	2070401	rs7187438	Benign	6.03502e-19
TSC2	chr16	2086623	rs13335638	Benign	8.21481e-11
COMP	chr19	18784236		not provided	3.25152e-43
MSTN	chr2	190062434		Benign	1.95507e-08
MSTN	chr2	190060351		Benign	1.89494e-14
CDKN2B;CDKN2B-AS1	chr9	22003368	rs1063192	Likely pathogenic; protective	1.93104e-20
EHMT1	chr9	137744009	rs1129768	Benign	6.36889e-10
CYP27A1	chr2	218809759		Benign	1.00747e-24
MUC16	chr19	8951121	rs56971020	Likely pathogenic	3.72706e-14
KRT12	chr17	40867144	rs11650915	Benign	2.08043e-10
KRT5	chr12	52519122	rs641621	Benign	3.50106e-12
GFAP	chr17	44913442	rs3744468	Benign	2.53137e-10
GFAP	chr17	44911556	rs8067029	Benign	1.22805e-11
PRPH	chr12	49297467	rs73112143	Benign	2.84998e-10
PRPH	chr12	49297784	rs2236746	Benign	3.59993e-15
PRPH	chr12	49295814	rs7488343	Benign	9.34892e-16
PRPH	chr12	49296554	rs2070760	Benign	3.48949e-16
LMNA	chr1	156139185	rs7339	Benign	2.08664e-39
LMNA	chr1	156137072	rs553016	Benign	1.14333e-26
LMNA	chr1	156135036	rs11264445	Benign	2.02152e-22
KCNQ1	chr11	2570629		not provided	5.81634e-45
KCNH2	chr7	150948446	rs1805123	Benign	2.38297e-14
APC	chr5	112734249	rs10515446	other	1.98065e-08
APC	chr5	112763993	rs7723423	other	4.6603e-09
APC	chr5	112769521		other	9.78626e-16
APC	chr5	112792976	rs75248404	other	7.88761e-11
APC	chr5	112799140	rs1644240	other	3.72531e-20
APC	chr5	112803727	rs1613148	other	6.97147e-25
APC	chr5	112805244	rs79627126	other	1.05818e-09
APC	chr5	112806349	rs77288644	other	6.96312e-11
APC	chr5	112830292	rs75190104	other	8.61178e-11
APC	chr5	112740250	rs74627407	other	1.17059e-11
APC	chr5	112741984	rs7706623	other	9.2984e-16
APC	chr5	112744185	rs10071425	other	4.57053e-13
APC	chr5	112745031	rs464002	other	2.54348e-09
APC	chr5	112746227	rs6594646	other	1.92449e-22
APC	chr5	112749803	rs75848865	other	5.08371e-11
APC	chr5	112750468	rs12518091	other	2.58134e-09
APC	chr5	112751177	rs11950612	other	4.27314e-11
APC	chr5	112752015	rs76885576	other	1.16868e-12
APC	chr5	112756705	rs4705486	other	3.453e-11
APC	chr5	112760078	rs4705624	other	2.88188e-12
APC	chr5	112761537	rs28578275	other	4.85172e-11
APC	chr5	112763331	rs9647583	other	1.3335e-11
APC	chr5	112763799	rs7703438	other	9.14774e-16
APC	chr5	112765976	rs78418904	other	9.46158e-12
APC	chr5	112766273	rs2304793	Benign	2.38064e-14
APC	chr5	112768600	rs35414976	other	3.73592e-08
APC	chr5	112769511	rs77010277	other	3.0935e-14
APC	chr5	112771361	rs11241185	other	4.0281e-11
APC	chr5	112772029	rs2439589	other	1.54897e-09
APC	chr5	112774963	rs74639338	other	7.24959e-10
APC	chr5	112777254	rs77941389	other	5.17939e-09
APC	chr5	112777830	rs467033	other	2.59571e-18
APC	chr5	112778038	rs396321	other	5.82341e-10
APC	chr5	112781032	rs2289485	Benign	1.6091e-09
APC	chr5	112781076	rs2289484	Benign	3.73896e-13
APC	chr5	112783435	rs76061636	other	1.50857e-09
APC	chr5	112783510	rs78971133	other	1.35934e-08
APC	chr5	112789722	rs1734242	other	7.54267e-20
APC	chr5	112790648	rs79949837	other	2.13587e-12
APC	chr5	112795591	rs2431514	other	3.11835e-08
APC	chr5	112796090	rs2464803	other	6.99598e-12
APC	chr5	112799802	rs78193332	other	8.61178e-11
APC	chr5	112800040	rs2251913	other	3.12556e-13
APC	chr5	112802492	rs77862570	other	1.68956e-09
APC	chr5	112804048	rs2545158	other	1.61843e-10
APC	chr5	112810420	rs454886	other	3.76691e-11
APC	chr5	112810500	rs390092	other	1.01531e-10
APC	chr5	112814230	rs2707761	other	2.35592e-26
APC	chr5	112817223	rs17164132	other	5.12626e-39
APC	chr5	112818060	rs78751466	other	8.61178e-11
APC	chr5	112821166	rs6885768	other	2.64454e-30
APC	chr5	112823773	rs2546107	other	2.08677e-11
APC	chr5	112823865	rs2545159	other	6.19828e-19
APC	chr5	112826716	rs2546110	other	1.82952e-19
APC	chr5	112831890	rs548710	other	1.15506e-09
APC	chr5	112833927	rs918397	other	3.68213e-19
APC	chr5	112834193	rs76577654	other	8.61178e-11
APC	chr5	112835400	rs6899169	Benign	6.57677e-17
APC	chr5	112837233	rs1966476	other	8.05986e-10
APC	chr5	112844212	rs1804197	Benign	5.43473e-17
APC	chr5	112844560	rs12189	Benign	7.34793e-09
APC	chr5	112845224	rs41116	Benign	6.5193e-10
APC	chr5	112845586	rs3733961	Benign	3.94967e-10
APC	chr5	112845682	rs448475	Benign	2.06631e-08
-	chr5	112846994	rs448162	other	1.49986e-15
MSH6	chr2	47785707		Benign	1.06756e-08
MSH6	chr2	47805798		Benign	6.58788e-09
MSH6	chr2	47795842		Benign	3.59772e-09
MSH6	chr2	47797737		Benign	5.5443e-22
MLH1	chr3	37028730	rs7633154	Benign	5.25605e-16
MSH2	chr2	47465142		Benign	1.23227e-17
HFE	chr6	26090951	rs1799945	Pathogenic/Likely pathogenic/Pathogenic, low penetrance; other	6.19256e-13
ACADM	chr1	75732624	rs74090724	Benign	4.37767e-13
ACADM	chr1	75733592	rs74090726	Benign	8.33488e-10
AGA	chr4	177438806	rs2228119	Benign	1.95236e-59
ARSB	chr5	78839378	rs25413	Benign	1.98708e-43
BLM	chr15	90769593	rs3815003	Benign	4.14525e-13
CAPN3	chr15	42392725	rs28364442	Benign/Likely benign	4.95568e-14
CAPN3	chr15	42389001	rs1801449	Benign/Likely benign	1.61912e-82
CBS	chr21	43060506	rs1801181	Benign	3.73412e-16
CPT2	chr1	53213385	rs77565483	Benign/Likely benign	8.89162e-09
CYP1B1	chr2	38075247		Benign/Likely benign	1.07671e-10
GAA	chr17	80119334	rs1800317	Benign	1.48271e-11
GAA	chr17	80117129	rs2304832	Benign	3.48751e-11
GAA	chr17	80117606	rs1126690	Benign	3.34255e-09
GAA	chr17	80117714	rs1800314	Benign	1.32065e-13
GAA	chr17	80118786	rs1800315	Benign	1.28616e-11
GAA	chr17	80105870	rs1042395	Benign	1.82878e-10
GALC	chr14	87941544	rs398607	Benign; other	8.18477e-15
GALC	chr14	87941531	rs421466	Benign	2.3213e-09
GALC	chr14	87941390	rs448805	Benign	1.05543e-09
GALC	chr14	87934869	rs421262	Benign	1.00862e-11
GALC	chr14	87965554	rs12888666	Benign	1.20755e-12
GALK1	chr17	75764063	rs7211385	Benign	9.47168e-09
GUCY2D	chr17	8003108	rs9905402	Benign	9.28632e-14
GUSB	chr7	65960907	rs9530	Benign	3.97746e-08
SGSH	chr17	80210880	rs9894254	Benign	2.35915e-15
SGSH	chr17	80210594	rs7503034	Benign	3.64048e-17
SGSH	chr17	80214155	rs6565647	Benign	7.14319e-11
SGCG	chr13	23250644	rs1800351	Benign	7.6224e-13
NAGLU	chr17	42544215	rs86312	Benign	2.91929e-23
NPC1	chr18	23544981	rs1788799	Benign	1.01118e-10
NPC1	chr18	23560468	rs1805081	Benign	1.73467e-13
PAH	chr12	102840437	rs59326968	Benign	3.95247e-11
PCCA	chr13	100268802	rs4306370	Benign	1.78259e-10
PEX6	chr6	42966762	rs2274514	Benign	1.71654e-18
RB1	chr13	48342726	rs3092881	Benign/Likely benign	2.93723e-08
SCN4A	chr17	63951646	rs79893125	Benign	6.34242e-24
SCN4A	chr17	63941413	rs2070720	Benign	2.04212e-10
LAMA2	chr6	129049961	rs1140366	Benign	4.90799e-09
LAMA2	chr6	129250185	rs3816665	Benign	3.56215e-36
LAMA2	chr6	129291663	rs1027199	Benign	9.10119e-15
LAMA2	chr6	129313110	rs3798663	Benign	2.0171e-11
LAMA2	chr6	129314655	rs2306942	Benign/Likely benign	1.45862e-18
LAMA2	chr6	129486569	rs2229850	Benign	5.09319e-13
OXCT1	chr5	41853412	rs7723992	Benign	7.61433e-24
PLEC	chr8	143916158	rs11997227	Benign	7.66969e-11
PLEC	chr8	143919209	rs6992333	Benign	1.46809e-14
PLEC	chr8	143919156	rs6984820	Benign	2.4424e-08
PLEC	chr8	143918694	rs7819099	Benign	9.80349e-26
PLEC	chr8	143918193	rs7822511	Benign	2.97965e-18
PLEC	chr8	143917935	rs6558406	Benign	6.68242e-38
PLEC	chr8	143917260	rs11998271	Benign	4.00945e-16
PLEC	chr8	143917008	rs6558405	Benign	1.38642e-18
PLEC	chr8	143916360	rs7014582	Benign	1.20992e-19
PLEC	chr8	143928005	rs11991798	Benign	6.56584e-19
PLEC	chr8	143927875	rs11991764	Benign	2.47981e-10
PLEC	chr8	143927344	rs57461687	Benign/Likely benign	2.07236e-22
PLEC	chr8	143925285	rs62642470	Benign/Likely benign	8.82634e-15
PLEC	chr8	143921861	rs7833924	Benign	4.00921e-19
PLEC	chr8	143920748	rs35027700	Benign/Likely benign	2.93345e-16
PLEC	chr8	143920044	rs34644439	Benign/Likely benign	1.78752e-19
ARSA	chr22	50625559	rs762674	Benign	8.90708e-15
ARSA	chr22	50625182	rs6151428	Benign/Likely benign	1.94353e-08
ARSA	chr22	50627172	rs6151412	Benign	2.15355e-09
CFTR	chr7	117642590	rs1800130	Benign	3.10433e-12
GALNS	chr16	88842751	rs11862754	Benign	9.43406e-24
HEXA	chr15	72346551	rs1800431	Benign	1.12887e-50
HEXA	chr15	72345454	rs4777502	Benign	1.55962e-13
MAN2B1	chr19	12657035	rs34544747	Benign	1.86091e-20
MAN2B1	chr19	12663394	rs1054486	Benign	5.81284e-11
MAN2B1	chr19	12661351	rs1054487	Benign	5.25232e-14
RYR1	chr19	38527640	rs2960354	Benign/Likely benign	2.56076e-22
RYR1	chr19	38578001	rs1468571	Benign	1.03324e-13
RYR1	chr19	38473469	rs16972636	Benign	2.81704e-10
RYR1	chr19	38473635	rs34694816	Benign	6.76526e-19
RYR1	chr19	38473718	rs11882640	Benign	3.31142e-19
RYR1	chr19	38475312	rs55845760	Benign	7.6046e-17
RYR1	chr19	38485767	rs35352076	Benign	1.909e-14
RYR1	chr19	38485989	rs35566549	Benign	1.50618e-23
RYR1	chr19	38499705	rs2229147	Benign	1.33158e-11
RYR1	chr19	38502916	rs1469698	Benign	3.14982e-09
CACNA1C	chr12	2665667	rs41276710	Benign	4.42606e-13
CHRNA4	chr20	63350184	rs2229960	Benign	3.44717e-08
CHRNA4	chr20	63349782	rs1044396	Benign	1.10213e-28
CHRNA4	chr20	63349752	rs1044397	Benign	3.32883e-23
GABRG2	chr5	162101274	rs211037	Benign	1.1066e-08
AMPD3	chr11	10478509	rs73409951	Benign	6.28854e-10
FSCN2	chr17	81529269	rs34567655	Benign	8.35682e-11
CC2D2A	chr4	15480698	rs1861049	Benign	1.23964e-10
ACTA1	chr1	229432885	rs11803533	Benign	3.08403e-10
ACTA1	chr1	229431916	rs6673359	Benign	2.43144e-10
ACTA1	chr1	229431637	rs74897770	Benign/Likely benign	1.24857e-14
CACNA1A	chr19	13334394	rs2248069	Benign	8.62243e-09
MET	chr7	116700215	rs28444388	Benign	6.89521e-13
MET	chr7	116795714	rs41736	Benign	4.36058e-16
NRXN1	chr2	51027763		Benign	4.05716e-23
EYS	chr6	64912570	rs9294631	Benign	4.09799e-14
SCN1A	chr2	166042275		Benign	1.38913e-12
ATR	chr3	142562770	rs2227928	Benign/Likely benign	2.96936e-18
DNAH11	chr7	21599954	rs17144747	Benign/Likely benign	4.36413e-16
DNAH11	chr7	21725834	rs12536928	Benign	1.81699e-09
EIF2B1	chr12	123627176	rs7298287	Benign	8.64781e-11
COL6A1	chr21	45991017	rs1980982	Benign	3.03356e-09
COL6A1	chr21	45999689	rs74852641	Benign	4.66258e-08
COL6A2	chr21	46124748	rs55933135	Benign	4.96729e-11
COL6A2	chr21	46125978	rs16978875	Benign	1.82707e-10
COL6A2;FTCD	chr21	46132216	rs9977394	Benign	4.32567e-09
COL6A2	chr21	46112622	rs2070957	Benign	1.14511e-09
COL11A1	chr1	103031236	rs71664966	Benign	2.37072e-10
DBT	chr1	100216040	rs72973763	Benign	4.60072e-08
ETFB	chr19	51347036	rs1130426	Benign	1.69367e-10
ITGA7	chr12	55697833	rs2293412	Benign	1.27051e-08
ITGA7	chr12	55695573	rs1800974	Benign	3.28572e-09
CDH23;PSAP	chr10	71819125	rs4747203	Benign/Likely benign	4.71811e-08
STIL	chr1	47260415	rs13376679	Benign	5.15118e-09
TULP1	chr6	35509248	rs2064318	Benign	2.9697e-18
UMOD	chr16	20348779	rs7193058	Benign	4.66889e-10
KMT2D	chr12	49033869	rs3782357	Benign	7.41965e-09
KMT2D	chr12	49029074	rs75340924	Benign	3.21079e-15
KMT2D	chr12	49029043	rs74830946	Benign	2.92123e-13
KMT2D	chr12	49052257	rs1064210	Benign	2.33689e-20
KMT2D	chr12	49043970	rs111924728	Benign	2.94212e-08
DYSF	chr2	71553085		Benign	7.5732e-10
DYSF	chr2	71564202		Benign/Likely benign	8.19369e-10
DYSF	chr2	71568022		Benign	6.0608e-12
DYSF	chr2	71570582		Benign	5.85673e-10
DYSF	chr2	71611313		Benign	5.04379e-20
DYSF	chr2	71513823		Benign/Likely benign	1.73475e-08
DPM1	chr20	50935243	rs60224379	Benign	2.849e-17
RECQL4	chr8	144512433	rs4251691	Benign	1.0563e-17
COL6A3	chr2	237379219		Benign	5.9818e-14
COL6A3	chr2	237379157		Benign	3.11908e-14
COL6A3	chr2	237378714		Benign	4.47026e-08
COL6A3	chr2	237378645		Benign	3.3431e-08
COL6A3	chr2	237374829		Benign	1.18392e-17
COL6A3	chr2	237369152		Benign	4.32948e-10
COL6A3	chr2	237359074		Benign	1.07661e-30
COL6A3	chr2	237347855		Benign	4.44203e-12
COL6A3	chr2	237346509		Benign	3.71431e-11
COL6A3	chr2	237344875		Benign	5.7247e-11
COL6A3	chr2	237344689		Benign	9.18295e-11
COL6A3	chr2	237344329		Benign/Likely benign	4.34031e-12
COL6A3	chr2	237340921		Benign	4.5699e-12
COL6A3	chr2	237340771		Benign	4.34031e-12
COL6A3	chr2	237336320		Benign	2.04323e-18
COL6A3	chr2	237336278		Benign/Likely benign	1.77043e-10
COL6A3	chr2	237388012		Benign	2.99289e-14
COL6A3	chr2	237334821		Benign	4.60901e-11
COL6A3	chr2	237334726		Benign	1.13275e-09
CREBBP	chr16	3781186	rs130018	Benign	1.61263e-10
CREBBP	chr16	3745362	rs3025684	Benign	3.055e-27
CREBBP	chr16	3728336	rs3751845	Benign	1.66468e-09
CREBBP	chr16	3810639	rs3025702	Benign	1.67638e-21
ETFDH	chr4	158680524	rs11559290	Benign	2.90131e-57
NEB	chr2	151565562		Benign	4.42121e-13
NEB	chr2	151679984		Benign	5.41311e-09
NEB	chr2	151671058		Benign	7.62985e-59
NEB	chr2	151717467		Benign	2.67086e-09
LARGE1	chr22	33304535	rs76647066	Benign/Likely benign	2.53855e-09
LARGE1	chr22	33283372	rs73399532	Benign/Likely benign	1.44426e-12
LARGE1	chr22	33283252	rs11913417	Benign	1.01756e-09
RBM8A	chr1	145925876	rs12079762	Conflicting classifications of pathogenicity	6.36794e-15
FOXG1	chr14	28768512	rs34654108	Benign	2.4459e-08
PYGM	chr11	64753682	rs11231866	Benign	2.17348e-18
PYGM	chr11	64753097	rs11231865	Benign	1.07361e-09
MANBA	chr4	102635920	rs2866413	Benign	1.89358e-12
PCNT	chr21	46411595	rs35940413	Benign	1.4697e-19
PCNT	chr21	46411704	rs16979162	Benign	2.18204e-22
PHYH	chr10	13288402	rs473407	Benign	3.16769e-08
RP1	chr8	54629980	rs61739567	Benign/Likely benign	6.62574e-19
MOGS	chr2	74463251		Benign	1.41888e-19
MOGS	chr2	74462912		Benign	1.04356e-13
MERTK	chr2	111929411		Benign	2.58479e-17
COG5	chr7	107362361	rs2269970	Benign	6.55743e-24
SLC2A1	chr1	42928995	rs2229681	Benign	5.09174e-14
SLC2A1	chr1	42929216	rs2229680	Benign	3.21507e-14
TUSC3	chr8	15743587	rs17121892	Benign/Likely benign	7.26389e-11
MLYCD	chr16	83899588	rs62640904	Benign	6.99276e-10
NEK1	chr4	169433685	rs7680152	Benign	2.25328e-23
MAGI2	chr7	78019354	rs13438302	Benign	2.91168e-08
ALG6	chr1	63415881	rs4630153	Benign/Likely benign	2.10458e-15
POMT2	chr14	77291400	rs7153929	Benign	4.04864e-09
POMT2	chr14	77280469	rs4540995	Benign/Likely benign	1.98645e-10
CNTNAP2	chr7	147977856	rs10240482	Benign/Likely benign	4.75767e-09
CNTNAP2	chr7	147977886	rs10240503	Benign	1.35615e-36
CNTNAP2	chr7	148409398	rs9648691	Benign	1.94506e-09
INVS	chr9	100292669	rs2787374	Benign	5.65233e-09
CEP152	chr15	48752341	rs2306187	Benign	5.4775e-18
SETX	chr9	132331073	rs9411449	Benign	1.25392e-10
SETX	chr9	132329619	rs882709	Benign	2.72458e-21
SETX	chr9	132328022	rs1185193	Benign	4.04029e-09
SETX	chr9	132327844	rs1183768	Benign	2.12118e-28
SETX	chr9	132327442	rs543573	Benign	1.22869e-28
SETX	chr9	132311741	rs2296872	Benign	9.63429e-18
SETX	chr9	132298298	rs2296871	Benign	5.71399e-21
SETX	chr9	132297025	rs2296869	Benign	7.35546e-21
SETX	chr9	132264514	rs1056899	Benign	2.95714e-44
NPHP4	chr1	5927636	rs7520105	Benign	6.82316e-10
COG4	chr16	70523355	rs16970260	Benign	1.57454e-27
COG4	chr16	70514394	rs3931036	Benign	1.37193e-08
OPA1	chr3	193617202	rs7624750	Benign	7.88749e-09
EIF2B4	chr2	27369556		Benign	1.1643e-15
WDPCP	chr2	63259294		Benign	6.41962e-12
IMPG2	chr3	101244310	rs571391	Benign	3.46355e-11
CDON	chr11	126021374	rs3740912	Benign	1.78137e-18
CHD7	chr8	60852714	rs3763592	Benign	6.53174e-19
CHD7	chr8	60853001	rs2068096	Benign	1.55213e-10
FLVCR2	chr14	75579019	rs2287015	Benign	4.05904e-16
FLVCR2	chr14	75579515	rs2287016	Benign	5.02168e-09
FLVCR2	chr14	75579620	rs2287017	Benign	2.2205e-09
VPS13B	chr8	99778928	rs7833870	Benign/Likely benign	3.1856e-08
ASPM	chr1	197143403	rs6677082	Benign	6.0241e-10
SLC35C1	chr11	45805799	rs3808976	Benign	4.80575e-23
SLC35C1	chr11	45810958	rs7130656	Benign	1.42023e-13
SPATA7	chr14	88385822	rs4904448	Benign	2.32944e-26
COG1	chr17	73201300	rs1551036	Benign	2.93978e-08
COG1	chr17	73205536	rs3829571	Benign	8.79852e-23
EIF2B3	chr1	44978464	rs72887005	Benign	2.95369e-24
SELENON	chr1	25814082	rs2294228	Benign	1.10085e-10
RET	chr10	43111239	rs1800860	Benign	2.47344e-10
CACNA1H	chr16	1202114	rs9924241	Benign	4.51707e-08
NSD1	chr5	177209881	rs1363405	Benign	4.96192e-19
NSD1	chr5	177212104	rs28932181	Benign	1.43609e-09
ALG8	chr11	78100944	rs1263505	Benign	6.7882e-15
ALG12	chr22	49907828	rs8135963	Benign	5.69403e-15
MCPH1	chr8	6445150	rs2920676	Benign	3.04935e-29
BBS1	chr11	66523451	rs56177555	Conflicting classifications of pathogenicity	5.49431e-10
EHMT1	chr9	137716669	rs76684726	Benign	4.55451e-11
EHMT1	chr9	137758024	rs3125794	Benign	1.65914e-27
EHMT1	chr9	137775089	rs12341990	Benign	2.17964e-14
EHMT1	chr9	137813138	rs35943616	Benign	5.1155e-11
EHMT1	chr9	137817430	rs73578877	Benign	1.97249e-20
RAI1	chr17	17794940	rs8067439	Benign	1.10883e-09
RAI1	chr17	17797259	rs4925112	Benign	2.5835e-18
RAI1	chr17	17797478	rs35686634	Benign	5.68879e-15
RAI1	chr17	17793441	rs11649804	Benign	2.32642e-08
RAI1	chr17	17803791	rs3818717	Benign	6.07099e-18
HMCN1	chr1	186081285	rs10798035	Benign	6.25625e-12
GLIS2	chr16	4337260	rs3810817	Benign	9.96221e-19
FOXP1	chr3	70978048	rs75214049	Benign	7.76923e-11
MMAB	chr12	109557065	rs9593	Benign	1.78452e-13
UBE3A	chr15	25356877	rs34670662	Benign	2.70859e-14
UBE3A	chr15	25371697	rs28528079	Benign	5.02358e-09
NIPBL	chr5	36985649	rs293756	Benign	2.56258e-11
NIPBL	chr5	36986195	rs1669445	Benign	8.5956e-11
PKHD1	chr6	51632721	rs9474034	Benign	3.52484e-14
PKHD1	chr6	52059976	rs1896976	Benign	1.92667e-08
PKHD1	chr6	52050158	rs9370096	Benign	3.16847e-20
PKHD1	chr6	52026025	rs9296669	Benign	4.39884e-18
PKHD1	chr6	52010452	rs2435322	Benign	1.88193e-14
PKHD1	chr6	51830849	rs1571084	Benign	4.42857e-09
PKHD1	chr6	51748379	rs765525	Benign	2.713e-19
FLCN	chr17	17224156	rs3744123	Benign	2.00959e-10
NPHP3	chr3	132697362	rs77533254	Benign/Likely benign	5.86047e-09
COG7	chr16	23392423	rs8057712	Benign	2.02067e-08
ATP2A1	chr16	28904206	rs10499	Benign	7.90199e-12
ATP2A1	chr16	28887472	rs6565259	Benign	2.59953e-10
SUMF1	chr3	4362153	rs2633852	Benign	7.27203e-10
BCKDHB	chr6	80167654	rs73479953	Benign/Likely benign	1.30483e-09
BCKDHB	chr6	80203260	rs3749896	Benign/Likely benign	5.15222e-10
B3GLCT	chr13	31317609	rs1041073	Benign	1.03108e-12
TSEN54	chr17	75522203	rs6501820	Benign	5.61281e-10
ANO5	chr11	22250219	rs7104758	Benign	2.80544e-16
ANO5	chr11	22250324	rs7481951	Benign/Likely benign	7.18185e-10
NLRP7	chr19	54938387	rs775879	not provided	2.16538e-11
NLRP7	chr19	54937645	rs8101049	not provided	4.93359e-11
NLRP7	chr19	54937593	rs775877	not provided	9.9293e-15
NLRP7	chr19	54932056	rs269955	not provided	9.32091e-16
NLRP7	chr19	54927800	rs775870	Benign	4.81072e-12
NLRP7	chr19	54940644	rs8106927	not provided	1.01634e-09
NOD2	chr16	50723365	rs5743291	Benign/Likely benign	4.82877e-08
NLRP7	chr19	54941766	rs775886	Benign	1.27582e-09
NLRP7	chr19	54947448	rs703473	not provided	3.94915e-14
NLRP12	chr19	53823868	rs116129563	Benign	1.77663e-08
CHMP2B	chr3	87245899	rs11540913	Benign	8.58167e-09
MAPT	chr17	45983657	rs62063786	Benign	4.25609e-08
MAPT	chr17	45983670	rs62063787	Benign	4.25609e-08
MAPT	chr17	45990034	rs10445337	Benign	4.4961e-08
MAPT	chr17	45993928	rs62063845	Benign	4.35136e-08
GRIN2B	chr12	13563041	rs1805247	Benign	7.47059e-12
GRIN2B	chr12	13564574	rs1806201	Benign	6.47701e-15
DAOA-AS1;DAOA	chr13	105467097	rs2391191	not provided	2.57881e-08
GUCY2D	chr17	8012602	rs56130505	Benign	2.9787e-13
GUCY2D	chr17	8014801	rs12103471	Benign	4.76731e-16
ABCA4	chr1	94049005	rs12069723	Benign	1.44118e-09
ABCA4	chr1	94041436	rs11810336	Benign	2.42865e-11
ABCA4	chr1	94032007	rs61750129	Benign/Likely benign	1.40349e-13
ABCA4	chr1	94001891	rs1801359	Benign/Likely benign	9.82684e-16
ABCA4	chr1	94001103	rs1801555	Benign	1.2753e-27
ABCA4	chr1	93996198	rs1800717	Benign	3.52277e-37
ABCA4	chr1	93996193	rs77293072	Conflicting classifications of pathogenicity	3.89204e-13
ABCA4	chr1	93996161	rs6666652	Benign	5.70042e-64
CRX	chr19	47839539	rs61748445	Benign/Likely benign	2.13088e-08
GRM6	chr5	178986298	rs62638621	Benign	1.17494e-08
BEST1	chr11	61951915	rs1800007	Benign	3.60478e-42
BEST1	chr11	61956981	rs74653691	Benign/Likely benign	2.20508e-14
LRAT	chr4	154744668	rs17031981	Benign/Likely benign	1.40516e-26
AIPL1	chr17	6428594	rs75839062	not provided	8.95785e-11
RPGRIP1	chr14	21324652	rs9322965	Benign	1.17205e-10
DPYD	chr1	97078208	rs291592	Benign	7.14454e-09
UPB1	chr22	24500046	rs2232865	not provided	5.7421e-12
VWF	chr12	6046784	rs2228317	Benign/Likely benign	1.05988e-14
VWF	chr12	6036483	rs57950734	Benign/Likely benign	3.37416e-12
VWF	chr12	5993906	rs2229446	Benign/Likely benign	2.29689e-16
BBS12	chr4	122743739	rs28507107	Benign	1.99114e-10
CNGB1	chr16	57931778	rs9925973	Benign	1.18676e-11
MERTK	chr2	112028472		Benign	9.49964e-15
PAH	chr12	102852957	rs62508624	Benign	4.36694e-21
BNC2	chr9	16435716	rs3739715	Benign	2.39269e-12
A2ML1	chr12	8841397	rs61744220	Benign	3.16619e-10
BRCA1	chr17	43105117	rs799912	Benign	9.73346e-29
BRCA1	chr17	43091173	rs799916	Benign	1.3892e-11
BRCA1	chr17	43099914	rs799923	Benign	1.33774e-12
BRCA2	chr13	32394606	rs9595456	Benign	2.72564e-10
CC2D2A	chr4	15470094	rs6819598	Benign	1.43119e-15
CC2D2A	chr4	15516734	rs16892095	Benign	2.80934e-08
CC2D2A	chr4	15511222	rs16892080	Benign	2.42913e-16
CEP290	chr12	88111301	rs2468255	Benign	1.70698e-13
CEP290	chr12	88106775	rs7970228	Benign	4.26796e-08
CEP290	chr12	88103061	rs2471532	Benign	2.86743e-09
CEP290	chr12	88089351	rs7307793	Benign	3.67395e-17
CEP290	chr12	88079272	rs2468245	Benign	4.90204e-11
CEP290	chr12	88077204	rs7973969	Benign	7.95094e-16
CEP290	chr12	88077197	rs17015438	Benign	2.66176e-10
CEP290	chr12	88062672	rs7971699	Benign	5.61086e-17
CEP290	chr12	88053784	rs45477492	Benign	8.5221e-09
CEP290	chr12	88128918	rs56149649	Benign/Likely benign	2.59606e-13
MKS1	chr17	58212973	rs3826300	Benign	2.35321e-29
RPGRIP1L	chr16	53638443	rs7203525	Benign	2.30759e-09
RPGRIP1L	chr16	53602088	rs4784320	Benign	6.23074e-32
TCTN2	chr12	123692742	rs7137946	Benign	9.49462e-26
TCTN2	chr12	123694870	rs7966867	Benign	6.76837e-09
TCTN2	chr12	123672090	rs73416301	Benign	8.66134e-09
TCTN2	chr12	123671503	rs73416299	Benign	6.0864e-09
TCTN2	chr12	123688159	rs73418153	Benign	6.84192e-09
TMEM67	chr8	93785424	rs73694952	Benign	7.21738e-10
ARID1B	chr6	156829449	rs73572289	Benign	3.98261e-10
ARID1B	chr6	157167223	rs9384530	Benign	1.00546e-14
SMARCA2	chr9	2029018	rs10964468	Benign	4.21411e-09
SMARCA2	chr9	2116037	rs6601	Benign	3.05323e-22
SMARCA4	chr19	10994932	rs7935	Benign	2.71379e-11
SMARCA4	chr19	11060163	rs7275	Benign	3.76095e-12
PALB2	chr16	23622102	rs447529	Benign	2.68459e-08
ABCC1	chr16	16075608	rs35623	Uncertain significance	1.97079e-08
ABCC1	chr16	16076758	rs35626	Uncertain significance	1.65074e-09
ABCC1	chr16	16089188	rs3888565	association	2.31616e-10
HAO1	chr20	7882896	rs6055363	association	2.49938e-11
HAO1	chr20	7888809	rs2294305	association	7.12643e-10
HAO1	chr20	7912993	rs2423326	association	1.80356e-15
HAO1	chr20	7916402	rs6118004	association	9.75236e-10
HAO1	chr20	7926296	rs2142697	association	5.25558e-10
APOA5	chr11	116789970	rs2266788	Benign	4.2489e-12
BCL11A	chr2	60493111		Benign	4.51357e-10
AAAS	chr12	53309237	rs1546808	Benign	3.50517e-14
ACO2	chr22	41515521	rs1799932	Benign	1.19154e-17
AGRN	chr1	1022260	rs6657048	Benign	3.04915e-09
AGRN	chr1	1047614	rs10267	Benign	2.02231e-08
AGRN	chr1	1050446	rs17160775	Benign	6.17215e-09
AGRN	chr1	1051357	rs17160781	Benign	8.30874e-20
AIRE	chr21	44288394	rs878081	Benign	6.85256e-09
AIRE	chr21	44289685	rs1055311	Benign	2.0278e-10
ALDH7A1	chr5	126592703	rs60720055	Benign	3.70227e-12
ALDH7A1	chr5	126575440	rs57902950	Benign	6.01331e-12
ALG6	chr1	63415951	rs75451833	Benign	1.605e-16
AMACR	chr5	34007995	rs3195676	Benign	3.41554e-09
AMACR	chr5	34004602	rs10941112	Benign	6.34651e-24
ANK3	chr10	60166640	rs10994234	Benign	2.37896e-08
ANK3	chr10	60082740	rs2393595	Benign	5.75127e-11
ANK3	chr10	60072868	rs41274674	Benign	4.6599e-08
ANK3	chr10	60071744	rs74153183	Benign	1.11447e-13
ANO5	chr11	22227554	rs78266558	Benign/Likely benign	3.26991e-10
AP4E1	chr15	50999064	rs56813592	Benign	3.67589e-09
AP5Z1	chr7	4784340	rs17135121	Benign	5.2301e-21
APOB	chr2	21009323		Benign	2.71798e-11
ARFGEF2	chr20	49010310	rs2295580	Benign	5.9609e-10
ARFGEF2	chr20	49013912	rs2281582	Benign	1.08791e-09
ATM	chr11	108235716	rs2234997	Benign/Likely benign	6.67792e-29
ATM	chr11	108304735	rs1801516	Benign	8.94655e-12
ATXN1	chr6	16327099	rs2075974	Likely benign	8.51016e-11
ATXN1	chr6	16306520	rs16885	Likely benign	8.85549e-09
ATXN3	chr14	92083242	rs16999141	Benign	1.0304e-11
ATXN3	chr14	92082441	rs1048755	Likely benign	4.21826e-11
ATXN7	chr3	63996406	rs3774729	Likely benign	2.21553e-23
BLK	chr8	11550225	rs7836533	Benign	5.0845e-10
C19orf12	chr19	29702814	rs10424582	Benign	5.23224e-10
CA8	chr8	60266008	rs61743130	Benign	6.00941e-12
CACNA1A	chr19	13312711	rs16011	Benign	2.08954e-17
CACNA1A	chr19	13214601	rs16044	Benign	3.78927e-10
CACNA1A	chr19	13359708	rs16006	Benign	8.51192e-14
CAPN3	chr15	42387860	rs17593	Benign/Likely benign	1.03652e-11
CAPN3	chr15	42359883	rs62642519	Benign/Likely benign	3.172e-09
KNL1	chr15	40611486	rs12911738	Benign	1.68836e-08
KNL1	chr15	40624039	rs17747633	Benign	2.29627e-19
CAV1	chr7	116526650	rs10029	Benign/Likely benign	6.54034e-11
CC2D1A	chr19	13918814	rs11883041	Benign	4.30751e-14
CC2D1A	chr19	13919876	rs10410239	Benign	6.22235e-16
CC2D1A	chr19	13912378	rs7250180	Benign	4.44398e-20
CCDC78	chr16	725089	rs8055909	Benign	4.19652e-15
CCDC78	chr16	724692	rs2071950	Benign	1.2011e-19
CDC6	chr17	40300899	rs13706	Benign	1.44691e-20
CDC6	chr17	40291317	rs1130199	Benign	1.74017e-39
CDT1	chr16	88808284	rs3218723	Benign	2.35427e-10
CDT1	chr16	88807372	rs3218729	Benign	1.12124e-08
CDT1	chr16	88808137	rs3218720	Benign	1.11827e-12
CDT1	chr16	88808247	rs3218721	Benign	3.40018e-11
CDT1	chr16	88804845	rs3218731	Benign	1.12124e-08
CDT1	chr16	88805500	rs1834065	Benign	3.83981e-11
CEP63	chr3	134547479	rs11927068	Benign	3.67059e-10
CEP63	chr3	134559428	rs1127826	Benign	1.62119e-25
CHAT	chr10	49646515	rs61115650	Benign	5.20857e-12
CHAT	chr10	49655101	rs8178992	Benign	1.22004e-13
CHAT	chr10	49655134	rs7073028	Benign	8.76581e-12
CHAT	chr10	49616573	rs3810950	Benign/Likely benign	4.50369e-15
CHRNA2	chr8	27467305	rs891398	Benign	2.83892e-08
CHRNA4	chr20	63350772	rs1044393	Benign	1.65567e-22
CHRNE	chr17	4902757	rs4790235	Benign	1.0353e-08
CLN3	chr16	28477622	rs77595156	Benign/Likely benign	3.86536e-09
CLN5	chr13	77000848	rs1800209	Benign/Likely benign	1.20567e-19
CLN5	chr13	77000933	rs36038805	Benign/Likely benign	5.30134e-09
CLN5	chr13	76991955	rs77416795	Benign	3.30135e-09
CNTN1	chr12	40980997	rs2229929	Benign	1.66539e-08
CNTNAP2	chr7	147562214	rs61732849	Benign/Likely benign	3.20656e-09
CNTNAP2	chr7	146839820	rs61732853	Benign/Likely benign	1.1126e-13
COLQ	chr3	15458206	rs6782980	Benign	2.93512e-21
COQ6	chr14	73961297	rs2074930	Benign	5.43933e-17
COQ6	chr14	73958235	rs3180946	Benign	2.76598e-11
CP;HPS3	chr3	149173734	rs34272112	Benign/Likely benign	7.04421e-11
CPS1	chr2	210616533		Benign	1.68889e-10
CRBN	chr3	3174270	rs1669321	Benign	3.57709e-10
CTDP1	chr18	79753721	rs626169	Benign	4.95265e-11
CWF19L1	chr10	100256287	rs2270962	Benign	3.96131e-28
CWF19L1	chr10	100246924	rs17112787	Benign	6.82823e-14
DBT	chr1	100206504	rs12021720	Benign/Likely benign	4.46963e-15
DCAF17	chr2	171435106		Benign	1.86437e-11
DCAF17	chr2	171468988		Benign	3.41357e-09
DLAT	chr11	112037438	rs627441	Benign	2.80112e-25
DOK7	chr4	3493303	rs16844467	Benign	2.22422e-16
DOK7	chr4	3492768	rs16844460	Benign/Likely benign	2.65851e-11
DPM2	chr9	127935764	rs6781	Benign	1.42162e-08
DPM2	chr9	127935750	rs7997	Benign	3.02085e-19
DYNC1H1	chr14	102041719	rs10129889	Benign	2.67544e-28
DYNC1H1	chr14	102047890	rs13749	Benign	1.62027e-26
DYNC1H1	chr14	102048673	rs17541657	Benign	2.19513e-11
DYNC1H1	chr14	102048678	rs1004903	Benign	5.33753e-11
DYNC1H1	chr14	102000318	rs17540957	Benign/Likely benign	3.22794e-09
DYNC1H1	chr14	101979824	rs3818188	Benign	3.29833e-20
DYNC1H1	chr14	102016399	rs17541179	Benign	2.24954e-08
DYSF	chr2	71613376		Benign	2.75994e-09
ECEL1	chr2	232484878		Benign	1.79437e-08
EHMT1	chr9	137813437	rs11137244	Benign	3.91843e-09
EIF2AK3	chr2	88575373		Benign	9.51383e-22
EIF2AK3	chr2	88595605		Benign	2.71085e-15
EPB41L1	chr20	36194249	rs2295568	Benign	2.3988e-20
FA2H	chr16	74716339	rs6564160	Benign	6.68577e-14
FA2H	chr16	74716453	rs11554620	Benign	1.38917e-19
FBN2	chr5	128537493	rs55715053	Benign	1.19619e-10
FBN2	chr5	128350902	rs28763948	Benign/Likely benign	1.24613e-11
FBN2	chr5	128349443	rs154001	Benign	4.93024e-11
FBN2	chr5	128334720	rs28763943	Benign	3.09355e-14
FBN2	chr5	128286799	rs32209	Benign	6.06384e-09
FBN2	chr5	128278684	rs34600572	Benign/Likely benign	1.83776e-10
FLNC	chr7	128840069	rs2291563	Benign	2.33508e-14
FLNC	chr7	128844762	rs3734973	Benign	1.08544e-20
FLNC	chr7	128845089	rs35281128	Benign	7.80416e-21
FLNC	chr7	128846309	rs34373805	Benign	8.47027e-21
FLNC	chr7	128847839	rs2291568	Benign	3.88307e-19
FLNC	chr7	128851549	rs3816884	Benign	6.24531e-42
FLNC	chr7	128855284	rs3816885	Benign	3.98326e-24
FLVCR1	chr1	212895253	rs3207090	Benign	1.3294e-09
GABRG2	chr5	162095550	rs11135176	Benign	1.90444e-10
GATA6	chr18	22183050	rs3764962	Benign	2.01894e-63
GATM	chr15	45362129	rs1145086	Benign	7.45175e-15
GATM	chr15	45369480	rs1288775	Benign/Likely benign	1.55592e-22
GBA2	chr9	35748672	rs34312177	Benign	1.11814e-08
GCK	chr7	44145489	rs2908274	Benign	1.64344e-18
GLIS3	chr9	3828379	rs76094493	Benign	6.10923e-13
GRIN2B	chr12	13753457	rs1124894	Benign	6.51232e-17
GRM1	chr6	146434379	rs6923864	Benign	1.91491e-11
HNF4A	chr20	44413724	rs1800961	Benign/Likely benign	2.57014e-09
IFT140	chr16	1558081	rs2076436	Benign	1.23817e-09
IFT140	chr16	1523889	rs2235638	Benign	1.69338e-09
CRPPA	chr7	16308586	rs61746966	Benign	4.25964e-12
ITPR1	chr3	4800547	rs2291862	Benign	1.11578e-08
KCNMA1	chr10	76953894	rs77280228	Benign	4.95612e-08
KCNMA1	chr10	76944973	rs78672251	Benign	2.6749e-12
KCNMA1	chr10	77184832	rs1131824	Benign	4.49263e-11
KCNT1	chr9	135770427	rs17038714	Benign	1.63124e-12
WASHC5	chr8	125032285	rs11542889	Benign	1.68745e-12
RUBCN	chr3	197700686	rs28394098	Likely benign	1.63425e-08
RUBCN	chr3	197675081	rs28562770	Likely benign	8.90726e-31
RUBCN	chr3	197705158	rs60457064	Likely benign	4.87331e-11
KIF1A	chr2	240788180		Benign	2.82338e-17
KIF1A	chr2	240774229		Benign	1.29932e-08
LAMA2	chr6	129440897	rs73775407	Benign	1.15706e-09
LAMA2	chr6	129492363	rs34997144	Benign	4.93551e-13
LAMA2	chr6	129503261	rs73599293	Benign/Likely benign	7.27896e-09
LAMC3	chr9	131052491	rs10901333	Benign	6.70876e-16
LAMC3	chr9	131075843	rs3818800	Benign	7.91676e-21
LAMC3	chr9	131026432	rs2275137	Benign	1.31704e-09
LAMC3	chr9	131009289	rs13286358	Benign	1.79569e-09
LAMC3	chr9	131036319	rs2275131	Benign	5.91694e-11
LMNB2	chr19	2433892	rs11084940	Benign	3.09237e-11
LRP2	chr2	169146922		Benign	8.74481e-31
LRP2	chr2	169140499		Benign	1.92135e-10
LRP2	chr2	169318824		Benign	2.13125e-13
LRP2	chr2	169239781		Benign	4.20172e-08
LRP2	chr2	169239585		Benign	4.50829e-08
LRP2	chr2	169231841		Benign	2.42064e-14
LRP2	chr2	169213838		Benign	3.05054e-16
LRP2	chr2	169205568		Benign	4.64589e-15
MED17	chr11	93788092	rs16919376	Benign	3.99534e-08
MFSD8	chr4	127921606	rs3733319	Benign	3.05621e-08
MTPAP	chr10	30340297	rs1047991	Benign	4.17647e-10
MTTP	chr4	99589702	rs991811	Benign	4.00219e-44
MTTP	chr4	99591255	rs982424	Benign	1.18645e-18
MTTP	chr4	99594865	rs2306985	Benign/Likely benign	1.85397e-33
MUSK	chr9	110687135	rs56130155	Benign/Likely benign	2.15497e-08
MUSK	chr9	110800863	rs578430	Benign	1.98366e-26
MYBPC1	chr12	101651253	rs825045	Benign	2.72755e-09
MYH3	chr17	10638424	rs201626	Benign	7.9433e-14
MYH3	chr17	10635772	rs35230241	Benign/Likely benign	1.29807e-08
MYH3	chr17	10635384	rs58343499	Benign	2.26994e-08
MYH8	chr17	10400944	rs3744552	Benign	1.53304e-12
MYH8	chr17	10394341	rs8069834	Benign	1.44814e-12
MYH8	chr17	10415107	rs75468422	Benign/Likely benign	1.19691e-10
NEB	chr2	151576297		Benign	1.86275e-09
NEB	chr2	151561322		Benign/Likely benign	1.68794e-08
NEB	chr2	151547704		Benign	1.17721e-11
NEB	chr2	151541531		Benign	9.83911e-13
NEB	chr2	151506954		Benign/Likely benign	5.47341e-10
NEB	chr2	151680837		Benign	2.07219e-08
NEB	chr2	151675397		Benign	7.07663e-09
NEB	chr2	151671094		Benign	1.50212e-15
NEB	chr2	151664582		Benign	3.21016e-22
NEB	chr2	151655264		Benign	1.22785e-20
NEB	chr2	151640012		Benign	6.80948e-49
NEB	chr2	151619616		Benign	2.88361e-14
NIN	chr14	50763872	rs61755036	Benign/Likely benign	2.73212e-08
NIN	chr14	50760282	rs4901055	Benign	1.86489e-25
NIN	chr14	50757699	rs2236316	Benign	1.81098e-11
NIN	chr14	50752602	rs77959782	Benign/Likely benign	1.46291e-09
NIN	chr14	50738278	rs11376	Benign	1.94812e-14
NPHP1	chr2	110164649		Benign	8.92557e-11
NRXN1	chr2	50236927		Benign/Likely benign	5.02572e-10
NRXN2	chr11	64713454	rs12293481	Benign	9.46451e-10
NRXN2	chr11	64651428	rs526338	Benign	1.15354e-16
ORC1	chr1	52396199	rs3087477	Benign	1.89223e-12
PLCB1	chr20	8788646	rs41275588	Benign	5.69129e-17
PLCB1	chr20	8790175	rs2294597	Benign	9.9225e-09
PLCB1	chr20	8684993	rs6056003	Benign/Likely benign	2.25499e-14
PLEC	chr8	143919807	rs35775257	Benign	4.38289e-08
PLEC	chr8	143918220	rs75833626	Benign	3.14668e-10
PLEC	chr8	143917908	rs73715559	Benign	3.75672e-08
PLEC	chr8	143930017	rs78012434	Benign/Likely benign	4.27147e-12
PLEC	chr8	143926863	rs55895668	Benign	5.33544e-40
PLEC	chr8	143937036	rs6993938	Benign	2.8583e-09
PLEC	chr8	143922819	rs80143277	Benign	1.31771e-09
PLEC	chr8	143921001	rs58308209	Benign	4.35499e-16
PLEKHG4	chr16	67282331	rs11860295	Likely benign	3.46052e-35
PLEKHG4	chr16	67284339	rs8044843	Likely benign	1.02906e-33
PLEKHG4	chr16	67286320	rs3868142	Likely benign	4.14803e-64
PLIN1	chr15	89669998	rs6496589	Benign	5.35996e-12
PNPLA6	chr19	7540680	rs591040	Benign	2.9948e-11
POC1A	chr3	52096650	rs35898691	Benign	3.85129e-09
PRX	chr19	40395697	rs268672	Benign	3.52268e-08
RAB3GAP1	chr2	135130062		Benign	2.39305e-08
RAB3GAP1	chr2	135153852		Benign	2.90636e-30
RAB3GAP2	chr1	220182842	rs2577126	Benign	1.7485e-14
RAI1	chr17	17796739	rs61746214	Benign	5.7385e-09
RAPSN	chr11	47438755	rs7126210	Benign	3.70771e-15
RBBP8	chr18	22997706	rs17852769	Benign	3.97036e-17
RELN	chr7	103566767	rs362801	Benign	9.82476e-10
RELN	chr7	103561810	rs6967725	Benign	1.71912e-10
RELN	chr7	103556999	rs2711866	Benign	9.07033e-11
RTTN	chr18	70204107	rs3911730	Benign	4.51206e-71
RTTN	chr18	70059940	rs35409908	Benign	5.95055e-11
RTTN	chr18	70059843	rs17082039	Benign	3.47514e-11
RTTN	chr18	70051452	rs4891392	Benign	6.97462e-60
SCN4A	chr17	63942988	rs2058194	Benign	1.25095e-09
SCN4A	chr17	63941377	rs59081944	Benign	1.61205e-11
SCN4A	chr17	63940879	rs2227907	Benign	1.30513e-26
SCN4A	chr17	63940804	rs2227906	Benign	5.16975e-32
SCN4A	chr17	63968195	rs7218917	Benign	4.27665e-22
SCN8A	chr12	51790487	rs303815	Benign	1.38276e-20
SCN9A	chr2	166288596		Benign	4.45348e-08
SCN9A	chr2	166286469		Benign/Likely benign	1.93597e-08
SCN9A	chr2	166306533		Benign	5.77649e-11
SDHA	chr5	233619	rs1041949	Benign	1.9966e-15
SDHA	chr5	235249	rs35277230	Benign	1.82378e-31
SDHA	chr5	251426	rs13070	Benign	1.02489e-14
SDHA	chr5	256357	rs6961	Benign	1.94646e-08
SDHA	chr5	224518	rs1139424	Benign	5.01272e-14
SDHA	chr5	226045	rs6555055	Benign	4.09275e-15
SDHA	chr5	228247	rs2115272	Benign	8.68284e-15
SGCA	chr17	50170328	rs1801191	Benign	1.72624e-11
SLC19A2	chr1	169485770	rs2072757	Benign	2.33149e-10
SLC19A3	chr2	227696012		Benign	1.51809e-26
SLC19A3	chr2	227699280		Benign	1.99298e-13
SLC19A3	chr2	227699166		Benign	2.77048e-14
SLC29A3	chr10	71351775	rs16928737	Benign	8.89152e-11
SLC29A3	chr10	71362188	rs1084004	Benign	5.07816e-29
SLC29A3	chr10	71351651	rs780668	Benign; drug response	5.8956e-16
SLC29A3	chr10	71322806	rs2277257	Benign	3.29419e-24
SLC29A3	chr10	71356185	rs2252996	Benign	1.30765e-24
SLC29A3	chr10	71362156	rs2487068	Benign	1.62098e-33
SLC2A2	chr3	170998041	rs5398	Conflicting classifications of pathogenicity	3.83973e-16
SLC2A2	chr3	171014511	rs5400	Benign	4.96957e-21
SLC2A2	chr3	171009950	rs5402	Benign	9.23624e-14
SLC2A2	chr3	171007166	rs5404	Benign	8.04006e-15
SLC6A19	chr5	1213553	rs7732589	Benign	6.73437e-10
SPG7	chr16	89546715	rs2292954	Benign	1.42535e-10
SUOX	chr12	56004670	rs773115	Benign	1.41483e-13
SYNE1	chr6	152344168	rs60344647	Benign	1.83213e-08
SYNE1	chr6	152334195	rs2130262	Benign/Likely benign	5.98586e-16
SYNE1	chr6	152330899	rs6911096	Benign	8.78636e-20
SYNE1	chr6	152326546	rs2306916	Benign	8.06824e-21
SYNE1	chr6	152294065	rs12664753	Benign	2.4301e-09
SYNE1	chr6	152149617	rs17082236	Benign/Likely benign	2.96269e-13
SYNE1	chr6	152451129	rs214976	Benign	7.76938e-11
SYNE1	chr6	152390294	rs58905396	Benign	7.73177e-11
SYNE1	chr6	152390271	rs56877632	Benign	5.36203e-13
SYNE1	chr6	152367236	rs73626656	Benign	8.16404e-10
SYNE2	chr14	64081481	rs34954189	Benign	6.77978e-09
SYNE2	chr14	64125072	rs7140414	Benign	9.03773e-12
SYNE2	chr14	64137916	rs8007874	Benign	4.25319e-09
SYNE2	chr14	64146140	rs10151658	Benign	7.19505e-28
SYNE2	chr14	64190137	rs2256191	Benign	5.2127e-39
SYNE2	chr14	63942134	rs33976862	Benign	4.11501e-09
SYNE2	chr14	64009962	rs7146588	Benign	1.25198e-09
SYNE2	chr14	64024977	rs4902264	Benign	2.06218e-23
SYNE2	chr14	64030031	rs4027402	Benign	3.24608e-27
SYNE2	chr14	64031176	rs34625768	Benign	1.31152e-08
SYNE2	chr14	64031211	rs7157465	Benign	1.29581e-08
SYNE2	chr14	64031212	rs4027404	Benign	1.02275e-15
SYNE2	chr14	64052737	rs3829767	Benign	1.21511e-30
SYNE2	chr14	64053302	rs11847087	Benign	1.84305e-08
SYNE2	chr14	64056125	rs8010699	Benign	5.02601e-24
SYNGAP1	chr6	33438779	rs7759963	Benign	4.71776e-10
SYNGAP1	chr6	33425806	rs73402305	Benign	1.18348e-12
SYNGAP1	chr6	33443522	rs61421477	Benign	9.36156e-10
TBC1D24	chr16	2496355	rs13339237	Benign	6.00677e-16
TBC1D4	chr13	75341125	rs9565152	Likely benign	4.92207e-11
TBC1D4	chr13	75310080	rs1062087	Benign	5.31878e-13
TCOF1	chr5	150375858	rs2071239	Benign	7.6736e-11
TCOF1	chr5	150379533	rs7713638	Benign	3.15191e-08
TECR	chr19	14564260	rs76484116	Benign	5.55072e-09
TECR	chr19	14565077	rs59273619	Benign	7.25189e-13
TECR	chr19	14565669	rs10405483	Benign	5.1465e-12
TGM6	chr20	2417371	rs2295077	Benign	1.01735e-10
TMEM231	chr16	75556194	rs3743601	Benign	5.63182e-10
TMEM231	chr16	75540132	rs2242406	Benign	9.80008e-14
TMEM237	chr2	201626089		Benign	6.59698e-10
TPP1	chr11	6617368	rs2555170	Benign	1.78551e-13
TRAPPC9	chr8	140252770	rs11166964	Benign	2.37713e-08
TTBK2	chr15	42878595	rs6493068	Benign	6.51702e-17
UCP2	chr11	73976693	rs45600039	Benign	5.58217e-10
UCP2	chr11	73975556	rs45526034	Benign/Likely benign	4.74299e-10
UROC1	chr3	126500784	rs34025926	Likely benign	2.49176e-08
VLDLR	chr9	2645719	rs6143	Benign/Likely benign	1.55541e-11
VLDLR	chr9	2651962	rs6145	Benign	6.21282e-10
VLDLR	chr9	2622278	rs2219143	Benign	4.2564e-08
VLDLR	chr9	2643832	rs35782329	Benign/Likely benign	9.0151e-09
VPS13B	chr8	99507859	rs75933366	Benign/Likely benign	5.11873e-12
WRN	chr8	31064419	rs2230009	Benign/Likely benign	8.13687e-11
ZC3H14	chr14	88575836	rs1469602	Likely benign	2.26883e-10
ZFYVE26	chr14	67785274	rs3742885	Benign	1.02529e-12
ZFYVE26	chr14	67782782	rs2235967	Benign	2.21094e-16
ZFYVE27	chr10	97744873	rs10882993	Benign	6.26728e-09
ZNF335	chr20	45963997	rs3746512	Benign	1.51179e-17
ZNF335	chr20	45962093	rs16990964	Benign	7.62845e-22
ZNF335	chr20	45959191	rs6130977	Benign	1.75395e-22
ZNF335	chr20	45952709	rs3746504	Benign	4.06733e-13
ZNF335	chr20	45967568	rs6032606	Benign	5.7183e-13
ZNF407	chr18	74632267	rs3794941	Benign	1.23218e-10
ZNF407	chr18	74631225	rs3794942	Benign	4.49237e-08
ZNF407	chr18	74633934	rs948615	Likely benign	3.00167e-16
ZNF407	chr18	74635526	rs12327359	Benign	1.93586e-13
ZNF592	chr15	84790722	rs2241645	Benign	1.3653e-09
TBC1D4	chr13	75286865	rs557337	Likely benign	3.13758e-33
ATM	chr11	108287648	rs56355831	Benign/Likely benign	1.46647e-09
RYR1	chr19	38433722	rs4632259	Benign	9.88414e-20
RYR1	chr19	38528457	rs2945049	Benign/Likely benign	4.67033e-10
RYR1	chr19	38543748	rs2292798	Benign	8.19241e-11
RYR1	chr19	38477899	rs7258503	Benign	7.18574e-09
RYR1	chr19	38505459	rs2960341	Benign	1.08006e-09
RYR1	chr19	38511500	rs2960336	Benign	2.16081e-11
SMARCA4	chr19	11021639	rs75904516	Benign	4.5787e-17
ALK	chr2	29193615		Benign	5.11202e-09
ATM	chr11	108251006	rs2235000	Benign/Likely benign	4.51131e-11
ATM	chr11	108251865	rs2227924	Benign/Likely benign	4.2731e-15
ATM	chr11	108267318	rs3218673	Benign	1.08051e-09
ATM	chr11	108289005	rs3092856	Benign	3.67294e-08
BAP1	chr3	52403190	rs35448940	Benign/Likely benign	4.33782e-11
BCL6;LOC100131635	chr3	187728423	rs2229362	not provided	3.00466e-09
BRIP1	chr17	61685986	rs4986764	Benign	2.07122e-09
BUB1B	chr15	40206302	rs1801528	Benign	9.91281e-30
BUB1B	chr15	40196656	rs1017842	Benign	2.0304e-10
CARD11	chr7	2930055	rs41515445	Benign	4.08295e-08
CBLB	chr3	105670275	rs35835913	Benign	1.61994e-21
CDK12	chr17	39526122	rs56362165	Benign/Likely benign	3.45931e-08
ECT2L	chr6	138865022	rs79294486	not provided	1.21853e-08
ECT2L	chr6	138849275	rs75962473	not provided	3.65189e-08
ECT2L	chr6	138849416	rs73557274	not provided	7.98416e-16
EGFR	chr7	55163733	rs17290103	Benign	2.38546e-08
ERCC4	chr16	13944802	rs2020955	Benign	1.10968e-09
FANCA	chr16	89816592	rs76275444	Benign	2.42292e-15
FANCA	chr16	89783072	rs2239359	Benign	4.09115e-23
FANCA	chr16	89769915	rs7195066	Benign/Likely benign	1.96245e-12
FANCA	chr16	89808348	rs17232246	Benign/Likely benign	6.18489e-10
FANCA	chr16	89799635	rs7190823	Benign	6.95195e-17
FANCC	chr9	95172077	rs1800362	Benign/Likely benign	3.09112e-15
FANCD2	chr3	10048005	rs35782247	Benign/Likely benign	5.40145e-22
FANCD2	chr3	10063832	rs36070315	Benign/Likely benign	1.33166e-20
FANCE	chr6	35462909	rs9462088	Benign	1.06652e-32
FANCG;VCP	chr9	35076758	rs2237857	Benign/Likely benign	5.84059e-09
VCP;FANCG	chr9	35075972	rs4986939	Benign/Likely benign	8.80313e-10
FAS	chr10	89003044	rs3218619	Benign/Likely benign	2.55397e-09
FAS	chr10	89008919	rs3218614	Benign/Likely benign	2.30533e-08
FBXO11	chr2	47839485		Benign	4.15896e-16
FGFR2	chr10	121551357	rs755793	Benign	1.97375e-30
GNAS	chr20	58854572	rs61749698	Benign	3.23919e-09
IL7R	chr5	35874473	rs6897932	Benign	3.52082e-10
IL7R	chr5	35876172	rs3194051	Benign	9.39049e-16
JAK3	chr19	17843406	rs3212723	Benign	9.33081e-22
KDR	chr4	55113391	rs2305948	Benign	1.09857e-09
KMT2C	chr7	152251983	rs3735156	Benign	1.58241e-17
PAX5	chr9	36840626	rs3780135	Benign	6.20717e-09
PIK3R1	chr5	68292320	rs3730089	Benign/Likely benign	2.24103e-16
PMS1	chr2	189867833		Benign	4.82645e-08
PMS1	chr2	189854773		Benign	1.57197e-08
PTCH1	chr9	95449290	rs2236405	Benign/Likely benign	4.04801e-12
RECQL4	chr8	144514295	rs2721191	Benign	8.89524e-15
RECQL4	chr8	144517466	rs35198096	Benign/Likely benign	3.15949e-08
SETD2	chr3	47122093	rs75248784	Benign/Likely benign	3.42982e-11
SETD2	chr3	47121932	rs58906143	Benign	8.50062e-12
TET2	chr4	105275794	rs2454206	Benign	1.40426e-19
TET2	chr4	105275843	rs62621450	Benign	5.08158e-15
TET2	chr4	105234594	rs6843141	Benign	7.84284e-59
TNFAIP3	chr6	137874929	rs2230926	Benign/Likely benign	2.1792e-34
TSHR	chr14	81144239	rs1991517	Benign/Likely benign	3.86949e-10
XPC	chr3	14170550	rs2228002	Benign	5.44482e-14
ERBB2	chr17	39712095	rs4252625	not provided	3.33436e-08
ERCC2	chr19	45361744	rs171140	Benign	1.77554e-08
FANCA	chr16	89739935	rs11647746	Benign	2.50519e-09
FANCA	chr16	89739939	rs7195906	Benign	5.77613e-15
AARS2	chr6	44302110	rs35783144	Benign	5.53831e-10
ABCA4	chr1	94005519	rs1762114	Benign	7.05327e-34
ACADM	chr1	75724754	rs59932454	Benign	5.91378e-13
ACSF3	chr16	89100732	rs7201122	Benign	7.32481e-26
ACVRL1	chr12	51913361	rs2071218	Benign	5.757e-09
COQ8A	chr1	226965077	rs2297411	Benign/Likely benign	2.31443e-10
ALDH1B1	chr9	38395931	rs2073477	Benign	1.6386e-10
ALDH1B1	chr9	38396005	rs2228093	Benign	1.76883e-08
ALDH1B1	chr9	38396068	rs2073478	Benign	1.17966e-17
ANK2	chr4	113336045	rs3736575	Benign	2.5682e-14
ANK2	chr4	113339336	rs2272231	Benign	4.19374e-13
ANK2	chr4	113373152	rs2293324	Benign	2.88576e-18
ATL1	chr14	50595639	rs3759588	Benign	2.70976e-11
ATM	chr11	108280980	rs79701258	Benign/Likely benign	3.34334e-09
AXIN2	chr17	65537421	rs9913621	Benign/Likely benign	9.90557e-09
BARD1	chr2	214745794		Benign	9.92586e-10
BCS1L	chr2	218661926		Benign/Likely benign	6.81884e-12
BCS1L	chr2	218662989		Benign	2.89892e-10
BCS1L	chr2	218663143		Benign	1.48794e-23
BRIP1	chr17	61863272	rs4988340	Benign	1.33912e-11
TWNK	chr10	100991026	rs3740487	Benign	7.75653e-10
NDUFAF5	chr20	13816533	rs34901599	Benign	2.82834e-08
NDUFAF6	chr8	95046990	rs60724818	Benign	2.11439e-09
CACNA1C	chr12	2681964	rs10848683	Benign	2.87441e-17
CD320	chr19	8305012	rs2232780	Benign	8.96748e-18
CD320	chr19	8303910	rs2232783	Benign	1.19334e-17
CD320	chr19	8303874	rs2232784	Benign	4.84216e-18
CD320	chr19	8308292	rs2232773	Benign	4.17712e-18
CD320	chr19	8308268	rs2232775	Benign	1.8326e-29
CD320	chr19	8302825	rs2336573	Benign	5.68653e-21
CD320	chr19	8302475	rs2227289	Benign	3.94337e-17
CD320	chr19	8308139	rs2232776	Benign	2.65608e-16
CDK5RAP2	chr9	120458551	rs2501727	Benign/Likely benign	2.23321e-15
CDK5RAP2	chr9	120419924	rs6478475	Benign/Likely benign	8.75802e-12
CENPJ	chr13	24906478	rs17081368	Benign	3.42947e-14
CEP152	chr15	48797978	rs2289181	Benign	5.71205e-13
CEP152	chr15	48767476	rs9302144	Benign	5.41196e-10
CNTNAP2	chr7	147903550	rs75858942	Benign/Likely benign	3.54263e-13
COL3A1	chr2	188997236		Benign	4.41996e-12
COL5A1	chr9	134758304	rs79195626	Benign/Likely benign	6.81693e-13
COL5A1	chr9	134780166	rs3124932	Benign	6.68664e-12
COL5A1	chr9	134820151	rs2228560	Benign	1.08499e-10
COL5A1	chr9	134730403	rs41306391	Benign	2.97253e-28
COL5A1	chr9	134738515	rs61729545	Benign	9.22523e-13
COL5A1	chr9	134738741	rs3128612	Benign	1.62691e-13
COQ9	chr16	57459717	rs61730662	Benign	9.56614e-10
COX10	chr17	14102122	rs2159132	Benign	1.59996e-12
COX15	chr10	99732072	rs2231678	Conflicting classifications of pathogenicity	7.46738e-13
COX20	chr1	244843137	rs1053697	Benign	1.62014e-17
CRELD1	chr3	9943972	rs3774207	Benign	3.88843e-21
CRELD1	chr3	9943989	rs73118372	Benign	1.00843e-13
CTSD	chr11	1759104	rs7126177	Benign	2.86507e-19
CYP19A1	chr15	51215771	rs700519	Benign	4.10794e-19
DARS2	chr1	173856760	rs57068378	Benign	3.15198e-15
DARS2	chr1	173828321	rs9425753	Benign	1.95326e-24
DLAT	chr11	112028911	rs11553595	Benign	5.00424e-18
DLD	chr7	107905354	rs10263341	Benign/Likely benign	1.5852e-15
DLD	chr7	107906375	rs75123588	Benign	2.88654e-20
DLD	chr7	107918038	rs1803921	Benign	1.09142e-17
DNAJB2	chr2	219280564		Benign	6.37024e-11
DOCK8	chr9	368030	rs10972587	Benign	3.33483e-19
DOCK8	chr9	396835	rs7034926	Benign	2.01449e-13
DOCK8	chr9	449798	rs10491684	Benign	8.54434e-10
DTNA	chr18	34890327	rs9944927	Benign	8.30476e-18
DYNC1H1	chr14	101991691	rs2749894	Benign	1.89108e-14
ELANE	chr19	856015	rs17216656	Benign/Likely benign	7.60438e-12
EOMES	chr3	27717265	rs6783101	Benign	5.68666e-09
EPM2A	chr6	145735513	rs7771112	Benign	1.72108e-26
EYS	chr6	65495052	rs12193967	Benign	3.24416e-09
RETREG1	chr5	16481076	rs16868675	Benign	2.57875e-10
FASTKD2	chr2	206791811		Benign	1.4839e-10
FASTKD2	chr2	206771881		Benign	1.57049e-10
FASTKD2	chr2	206772329		Benign/Likely benign	2.59019e-09
FBN2	chr5	128287291	rs2042327	Benign	2.51337e-09
FBP1	chr9	94620386	rs16910744	Benign	1.19631e-15
FH	chr1	241500525	rs2070080	Benign	2.20969e-14
FH	chr1	241513672	rs10926501	Benign	2.93089e-15
FIG4	chr6	109786314	rs9885672	Benign	7.14531e-43
GARS1	chr7	30633785	rs4593	Benign	1.92498e-13
GATM	chr15	45378483	rs8024550	Benign	1.38634e-30
GFM1	chr3	158646851	rs34297061	Benign	4.22718e-11
GFM2	chr5	74741544	rs35565659	Benign	7.1029e-13
GFM2	chr5	74759384	rs957680	Benign	2.80267e-10
ADGRG1	chr16	57655473	rs1801257	Benign/Likely benign	3.2254e-12
ADGRG1	chr16	57657497	rs74326170	Benign	2.26927e-08
ADGRV1	chr5	91150014	rs72784680	Benign/Likely benign	3.92266e-12
ADGRV1	chr5	90658297	rs59737743	Benign	1.50573e-13
GRIN2A	chr16	9891116	rs9932916	Benign	3.57873e-11
GRIN2B	chr12	13616669	rs76777620	Benign	6.58496e-12
GYS2	chr12	21559154	rs16924002	Benign	3.51012e-13
GYS2	chr12	21536999	rs7954038	Benign	4.63803e-09
HADHB	chr2	26282877		Benign	2.22613e-09
HLCS	chr21	36756631	rs61732507	Benign	3.73381e-09
HLCS	chr21	36937319	rs61732504	Benign/Likely benign	2.51371e-08
HLCS	chr21	36937159	rs61732502	Benign	3.06879e-09
HSPD1	chr2	197489077		Benign	6.2411e-24
HSPD1	chr2	197499794		Benign	5.36426e-12
ELP1	chr9	108897203	rs2230793	Benign	1.36269e-11
IL7R	chr5	35873503	rs11567764	Benign/Likely benign	1.01257e-11
ISCU	chr12	108562649	rs11837563	Benign	2.00131e-13
JAK3	chr19	17837923	rs3212752	Benign	3.27301e-13
JAK3	chr19	17843788	rs3212716	Benign	1.03148e-16
JPH2	chr20	44118607	rs3810510	Benign	8.46856e-19
JPH2	chr20	44114814	rs6093935	Benign	1.97352e-10
TK2	chr16	66548963	rs80083556	Benign	2.84373e-15
TK2	chr16	66550099	rs3743716	Benign	4.81618e-16
TMEM237	chr2	201642630		Benign	1.12291e-13
TPP1	chr11	6618820	rs2734715	Benign/Likely benign	4.9058e-08
TRMU	chr22	46350364	rs35772382	Benign	2.5187e-11
TRMU	chr22	46356916	rs34591580	Benign	1.40446e-17
TRMU	chr22	46356932	rs34152016	Benign/Likely benign	8.89093e-10
TRMU	chr22	46335773	rs75417986	Benign	4.64123e-08
TSEN2	chr3	12489922	rs12495784	Benign	1.61588e-14
TSEN2	chr3	12489962	rs78685815	Benign	1.90512e-14
TSEN54	chr17	75524404	rs11870627	Benign	8.22174e-13
TTN	chr2	178769665		Conflicting classifications of pathogenicity	3.07699e-18
TUBA1A	chr12	49185844	rs61730859	Benign	7.74695e-12
TUBA8	chr22	18126875	rs362203	Benign	5.44367e-11
TUBB3	chr16	89933586	rs77191445	Benign	9.31038e-14
TYK2	chr19	10366530	rs280523	Benign	1.6621e-08
TYK2	chr19	10361959	rs280518	Benign	2.78188e-13
ZAP70	chr2	97725265		Benign	8.39695e-10
KCNJ5	chr11	128912217	rs45516097	Benign	4.0924e-16
KCNJ8	chr12	21773682	rs74069152	Benign	5.15178e-09
LARS1	chr5	146168206	rs73317824	Benign	4.65082e-11
LARS1	chr5	146164409	rs3763373	Benign	2.38379e-08
LARS1	chr5	146120433	rs10988	Benign	5.42485e-18
LMBRD1	chr6	69697573	rs12648	Benign	2.36566e-09
MCEE	chr2	71124357		Benign	4.73661e-09
MFN2	chr1	12001963	rs74052923	Benign	2.89094e-08
MLYCD	chr16	83912269	rs62640903	Benign/Likely benign	1.0482e-12
MRPL44	chr2	223959767		Benign	1.8696e-14
MRPL44	chr2	223959978		Benign	1.95475e-14
MRPL44	chr2	223963952		Benign/Likely benign	1.67083e-09
MTFMT	chr15	65029600	rs2946655	Benign	3.76159e-08
MTO1	chr6	73500567	rs73452515	Benign	3.22885e-15
MTR	chr1	236897133	rs3820571	Benign	1.51299e-13
MTR	chr1	236897550	rs12022937	Benign	8.17524e-23
MTR	chr1	236808698	rs7526063	Benign	2.65884e-09
MTRR	chr5	7885846	rs162036	Benign	3.12416e-12
MTRR	chr5	7897078	rs10380	Benign	7.41701e-14
MYH11	chr16	15756347	rs2272554	Benign	1.1284e-20
MYH11	chr16	15748148	rs34287137	Benign	5.85949e-10
MYH11;NDE1	chr16	15724796	rs12907	Benign	5.55226e-10
MYH11;NDE1	chr16	15717274	rs35295469	Benign/Likely benign	5.99663e-11
MYH11;NDE1	chr16	15715260	rs28505375	Benign/Likely benign	4.26486e-08
MYH11	chr16	15838118	rs28570191	Benign	3.97252e-08
MYH11	chr16	15759739	rs2280764	Benign	7.87387e-11
MYPN	chr10	68135513	rs74878633	Benign	2.97194e-10
MYPN	chr10	68145543	rs2817760	Benign	4.91591e-48
NDUFAF2	chr5	61152907	rs77878573	Benign/Likely benign	5.76762e-09
NDUFAF7	chr2	37232165		Benign	1.63954e-11
NDUFAF7	chr2	37243971		Benign	2.98284e-08
NDUFS1	chr2	206147759		Benign/Likely benign	5.98971e-10
NDUFS1	chr2	206147517		Benign/Likely benign	3.78225e-11
NDUFS1	chr2	206144030		Benign/Likely benign	3.62611e-11
NDUFS1	chr2	206142666		Benign	6.53179e-11
NDUFS1	chr2	206152449		Benign/Likely benign	5.57285e-09
GAMT;NDUFS7	chr19	1395501	rs11551663	Benign/Likely benign	2.11114e-14
NDUFV1	chr11	67610419	rs10896187	Benign	2.55506e-11
NDUFV1	chr11	67611545	rs11227859	Benign	2.71513e-11
NDUFV1	chr11	67612104	rs12295232	Benign	2.50102e-11
NHEJ1	chr2	219078082		Benign	2.93966e-08
NTRK1	chr1	156879203	rs6337	Benign	6.59386e-24
NTRK1	chr1	156879983	rs12076232	Benign	2.59953e-17
NTRK1	chr1	156880004	rs34271945	Benign	1.43556e-09
PCNT	chr21	46428545	rs2839256	Benign	2.09934e-23
PCNT	chr21	46430193	rs8131693	Benign	1.35856e-15
PCNT	chr21	46430241	rs1023160	Benign	1.30846e-22
PCNT	chr21	46363740	rs61407822	Benign	4.16276e-23
PCNT	chr21	46411395	rs58559714	Benign	1.62791e-21
PCNT	chr21	46411608	rs61735543	Benign	8.34266e-14
PCNT	chr21	46416208	rs2839245	Benign	3.13707e-49
PCNT	chr21	46416292	rs35978208	Benign	3.01431e-22
PCNT	chr21	46416302	rs60444527	Benign	5.4307e-21
PCNT	chr21	46416481	rs1044998	Benign	2.01785e-21
PCNT	chr21	46416512	rs57108405	Benign	2.87848e-23
PCNT	chr21	46416633	rs35346764	Benign	6.09188e-21
PCNT	chr21	46418209	rs2839246	Benign	1.07411e-22
PCNT	chr21	46422027	rs7277175	Benign	2.20784e-44
PDE6A	chr5	149944343	rs2277925	Benign	1.56561e-10
PDHX	chr11	34931487	rs78878052	Benign	2.81643e-19
PDHX	chr11	34947603	rs34582941	Benign	2.11089e-20
PDHX	chr11	34966796	rs61760973	Benign	3.47311e-25
PLEKHG5	chr1	6491632	rs3007429	Benign	3.36738e-16
PNPT1	chr2	55646250		Benign	2.85774e-21
PNPT1	chr2	55645403		Benign	8.44071e-47
POLG2	chr17	64496464	rs1427463	Benign	2.88115e-52
POR	chr7	75985635	rs2228104	Benign	1.355e-13
PTCH1	chr9	95476097	rs1805155	Benign	5.665e-09
RAC2	chr22	37226775	rs1064498	Benign	4.11652e-10
RAC2	chr22	37241567	rs6000622	Benign	1.29506e-08
RAG1	chr11	36575942	rs4151033	Benign	1.85929e-09
RAG2	chr11	36593428	rs34092949	Benign	2.29239e-11
RELN	chr7	103572170	rs362810	Benign	4.49356e-15
RMND1	chr6	151445365	rs61739876	Benign	8.88416e-14
RMRP	chr9	35658073	rs12551232	Benign	3.4787e-08
SARS2	chr19	38930634	rs34264048	Benign	8.07838e-12
SCO1	chr17	10691933	rs2271228	Benign/Likely benign	6.70983e-14
SCO1	chr17	10697336	rs1802083	Benign/Likely benign	1.10358e-16
SCO2;TYMP;NCAPH2	chr22	50523636	rs8139305	Benign/Likely benign	1.47203e-11
SERAC1	chr6	158148854	rs9356399	Benign	5.17546e-26
SLC25A22	chr11	796050	rs115490180	Benign	1.4001e-09
SLC25A3	chr12	98598012	rs11544648	Benign	2.19629e-22
SLC2A10	chr20	46725352	rs6094438	Benign/Likely benign	3.77577e-09
SLC2A10	chr20	46725652	rs2235491	Benign/Likely benign	4.8987e-08
SLC2A10	chr20	46729482	rs41283344	Benign	1.75904e-11
SLC37A4	chr11	119024976	rs8192696	Benign	2.78372e-08
SLC37A4	chr11	119024922	rs34871377	Benign	3.31593e-13
SLC7A7	chr14	22773619	rs1061040	Benign	1.43442e-30
SPINK5	chr5	148100517	rs2303064	Benign	1.42987e-41
SPTLC1	chr9	92067950	rs73512337	Benign	1.88308e-16
STXBP1	chr9	127668131	rs58889246	Benign	7.91891e-18
TACO1	chr17	63606358	rs35252424	Benign	7.11913e-11
TBC1D24	chr16	2496118	rs13339105	Benign	1.65303e-16
ANO5	chr11	22259922	rs7108392	Benign	2.12902e-22
ANO5	chr11	22235997	rs4534588	Benign	5.5549e-59
ANO5	chr11	22236363	rs11026471	Benign	4.29425e-57
ANO5	chr11	22250161	rs7104736	Benign	1.55173e-38
RAD50	chr5	132595628	rs34147298	Benign	2.60473e-08
ATM	chr11	108345724	rs12279930	Benign/Likely benign	4.5434e-09
MRE11	chr11	94467796	rs1805365	Benign	2.9683e-10
CHEK2	chr22	28689124	rs17881716	Benign/Likely benign	1.50299e-15
NF1	chr17	31226455	rs2230851	Benign/Likely benign	3.26098e-13
ATM	chr11	108294907	rs3218678	Benign	4.2115e-12
RAD51D	chr17	35106468	rs4796033	Benign	6.89703e-17
ATM	chr11	108244025		Benign	6.92791e-23
F2	chr11	46739206	rs3136516	Benign	3.41629e-09
EDAR	chr2	108910631		Benign	3.74928e-08
CCDC170	chr6	151615542	rs6929137	Benign	3.38155e-21
CCDC170	chr6	151627231	rs2046210	Benign	3.28955e-33
PAX2	chr10	100809115	rs1800897	Benign	1.41836e-36
PAX2	chr10	100809226	rs1800898	Benign	9.08074e-19
PRC1	chr15	90984221	rs8031684	Uncertain significance	9.80031e-14
PRC1	chr15	90987590	rs8028856	Uncertain significance	1.58897e-10
PRC1	chr15	90981967	rs2301826	Uncertain significance	4.44233e-37
PRC1	chr15	90982184	rs11855081	Uncertain significance	7.02932e-19
PRC1	chr15	90982088	rs11857612	Uncertain significance	8.04194e-23
PRC1	chr15	90979806	rs6496742	Uncertain significance	1.30468e-22
PRC1	chr15	90974550	rs12898311	Uncertain significance	2.07108e-16
PRC1	chr15	90968030	rs12910825	Uncertain significance	1.24057e-15
PRC1	chr15	90966362	rs7601	Uncertain significance	2.21933e-09
PRC1	chr15	90966212	rs15172	Uncertain significance	8.42947e-13
ABCC8	chr11	17427157	rs1799854	Benign	1.42829e-09
ABCC8	chr11	17412737	rs1805036	Benign	7.49348e-17
ABCC8	chr11	17470183	rs8192695	Benign/Likely benign	1.5993e-20
ABCC8	chr11	17397732	rs1799859	Benign	3.10018e-17
ABCC8	chr11	17396930	rs757110	Benign	1.06196e-14
ABCC8	chr11	17395957	rs739689	Conflicting classifications of pathogenicity	2.80118e-11
ABCC8	chr11	17463424	rs2301703	Conflicting classifications of pathogenicity	8.46553e-09
AP4B1	chr1	113896329	rs1217401	Benign	2.07378e-50
ASPM	chr1	197133462	rs35897746	Benign	1.76733e-09
ASPM	chr1	197117942	rs56912014	Benign	1.89545e-09
ASPM	chr1	197104188	rs62624968	Benign	1.06622e-09
ASPM	chr1	197103672	rs77138363	Benign	1.06474e-09
ASPM	chr1	197103430	rs61249253	Benign/Likely benign	9.83111e-10
ASPM	chr1	197101464	rs79572771	Benign/Likely benign	1.10243e-09
ATP1A3	chr19	41985364	rs2217342	Benign/Likely benign	1.5786e-09
ATR	chr3	142558733	rs2227930	Benign/Likely benign	1.31131e-08
ATR	chr3	142553915	rs55895932	Benign	4.13565e-16
ATR	chr3	142562979	rs10935466	Benign/Likely benign	8.40485e-09
ATR	chr3	142498815	rs34502778	Benign	4.69497e-16
ATR	chr3	142496336	rs7620648	Benign/Likely benign	9.17908e-12
CPLANE1	chr5	37227814	rs61745362	Benign	2.05361e-11
CPLANE1	chr5	37184959	rs6859950	Benign	2.90059e-11
CPLANE1	chr5	37244343	rs10072236	Benign	8.35802e-11
CPLANE1	chr5	37173828	rs10076911	Benign	5.40008e-17
CCDC88C	chr14	91313907	rs7160308	Benign	1.99233e-08
CCDC88C	chr14	91313384	rs17127223	Benign	2.12349e-08
CCDC88C	chr14	91294178	rs12891713	Benign	3.19617e-13
CCDC88C	chr14	91272737	rs941920	Benign	3.77368e-10
CHRNB2	chr1	154569616	rs3926124	Benign	3.29309e-17
STIL	chr1	47281006	rs10789505	Benign	1.15831e-14
D2HGDH	chr2	241741015		Benign	3.18125e-08
D2HGDH	chr2	241744700		Benign/Likely benign	2.74516e-09
TSEN2	chr3	12505265	rs78943415	Benign	1.85055e-12
TSEN2	chr3	12532712	rs75288720	Conflicting classifications of pathogenicity	2.94284e-09
NIPBL	chr5	37007994	rs298972	Benign	4.9908e-14
PIK3R1	chr5	68297535	rs3729981	Benign/Likely benign	2.97726e-13
ADGRV1	chr5	90755086	rs16869083	Benign	4.97614e-08
RAD21	chr8	116857259	rs2921787	Benign	1.50774e-25
MCPH1	chr8	6409253	rs1550697	Benign	7.14686e-14
MCPH1	chr8	6444512	rs34121009	Benign	8.91854e-09
MCPH1	chr8	6444585	rs35590577	Benign	1.50718e-14
MCPH1	chr8	6513770	rs2916747	Likely benign	2.49463e-18
MCPH1	chr8	6519912	rs1961222	Likely benign	1.42041e-17
MCPH1	chr8	6642980	rs17077744	Conflicting classifications of pathogenicity	3.84211e-08
CDK5RAP2	chr9	120487466	rs2490594	Benign	1.60877e-13
MPDZ	chr9	13150532	rs10756457	Benign	1.10392e-10
MPDZ	chr9	13219571	rs13297480	Benign	3.33573e-09
KIFBP	chr10	69015573	rs16926021	Benign	2.94044e-09
KCNJ11	chr11	17387083	rs5215	Benign/Likely benign	7.61176e-10
CDKN1C	chr11	2884935	rs191294997	Benign/Likely benign	4.55206e-08
TCTN1	chr12	110628757	rs12307716	Benign	2.25191e-08
CEP152	chr15	48755931	rs16961557	Benign	2.37053e-10
IDH2	chr15	90085359	rs61737003	Benign/Likely benign	3.21729e-13
MYH11;NDE1	chr16	15724138	rs7193920	Benign	4.34981e-08
CREBBP	chr16	3745291	rs129974	Benign	2.23952e-08
CREBBP	chr16	3770666	rs3025694	Benign	1.82892e-08
ADGRG1	chr16	57655971	rs1376041	Benign	2.07262e-10
TUBB3	chr16	89932522	rs28593634	Benign	7.45356e-23
TUBB3	chr16	89932549	rs2302897	Benign	8.19801e-24
TSEN54	chr17	75519086	rs57636645	Benign	5.87849e-13
TSEN54	chr17	75521668	rs73998306	Benign	6.06922e-13
TSEN54	chr17	75522122	rs9911502	Benign	1.72953e-17
TCF4	chr18	55275596	rs1788027	Benign	2.24811e-09
WDR62	chr19	36103502	rs61743589	Benign	4.89659e-10
WDR62	chr19	36104018	rs58041656	Benign	6.35724e-13
RYR1	chr19	38455445	rs61586345	Benign/Likely benign	2.63386e-08
RYR1	chr19	38546537	rs73933018	Benign	1.46552e-08
PCNT	chr21	46346090	rs2839216	Benign	7.82937e-24
PCNT	chr21	46349220	rs35210219	Benign	4.97285e-12
PCNT	chr21	46366609	rs2839227	Benign	9.19152e-27
PCNT	chr21	46401674	rs6518291	Benign	1.14548e-11
PCNT	chr21	46412105	rs73907502	Benign	2.20251e-19
PCNT	chr21	46412115	rs73379348	Benign	3.44693e-08
PCNT	chr21	46427843	rs55937012	Benign	3.45147e-18
PCNT	chr21	46430272	rs1023161	Benign	2.13551e-21
PCNT	chr21	46431839	rs2073376	Benign	2.95186e-14
LARGE1	chr22	33650610	rs63446460	Benign	2.09706e-10
PLA2G6	chr22	38129554	rs2413502	Benign	1.72358e-09
PLA2G6	chr22	38132951	rs11570679	Benign	7.75225e-09
PLA2G6	chr22	38169340	rs2267369	Benign	6.49191e-16
EP300	chr22	41149746	rs17002316	Benign	2.49705e-11
EP300	chr22	41157255	rs20554	Benign	2.50818e-14
FLT1	chr13	28319505	rs2296189	Benign	2.14591e-12
ADAMTS9-AS2	chr3	64719689	rs6795735	not provided	4.73318e-23
CASP6;MCUB	chr4	109669323	rs4698775	not provided	1.08183e-20
NT5DC1;COL10A1	chr6	116122572	rs3812111	not provided	1.02316e-11
POLR1C	chr6	43858890	rs943080	not provided	3.76822e-19
-	chr19	44919689	rs4420638	not provided	1.46159e-09
USH2A	chr1	216046439	rs6657250	Benign	9.5907e-36
SFTPB	chr2	85663677		Benign	4.53903e-14
DNAH5	chr5	13883062	rs16902886	Benign/Likely benign	4.05022e-10
SFTPB	chr2	85666618		Benign	6.18158e-13
DNAH5	chr5	13718980	rs30168	Benign	5.61468e-09
DNAH5	chr5	13876779	rs61747516	Benign/Likely benign	2.64864e-12
DNAH5	chr5	13882749	rs16902880	Benign/Likely benign	7.05161e-11
DNAH5	chr5	13886024	rs76229167	Benign/Likely benign	7.55544e-11
DNAH5	chr5	13902111	rs1530498	Benign	2.70629e-08
DNAH5	chr5	13931096	rs1530497	Benign	6.11555e-09
DIAPH1	chr5	141584136	rs34296458	Benign	2.99562e-11
HPS3	chr3	149145364	rs11718908	Benign	6.66844e-11
HPS3	chr3	149155200	rs6440589	Benign	4.29716e-10
CCDC39	chr3	180648168	rs6769457	Benign	1.40974e-10
PHOX2B	chr4	41745990	rs17884724	Benign	9.76109e-09
CCDC39	chr3	180619294	rs61733579	Benign	3.54888e-08
CCDC39	chr3	180648279	rs2338436	Benign	5.68221e-13
DNAH11	chr7	21735769	rs2072220	Benign/Likely benign	6.01697e-13
DNAH11	chr7	21739660	rs9639393	Benign	1.47416e-10
DNAH11	chr7	21816533	rs2214326	Benign	1.73939e-09
DNAH11	chr7	21854375	rs4722064	Benign	1.57458e-08
DNAH11	chr7	21854462	rs73279826	Benign/Likely benign	1.51983e-15
DNAH11	chr7	21861922	rs17145720	Benign/Likely benign	1.95382e-15
DNAH11	chr7	21861975	rs12666072	Benign/Likely benign	2.66542e-12
DNAH11	chr7	21639025	rs17144835	Benign/Likely benign	1.99556e-09
DNAH11	chr7	21704421	rs2965401	Benign	1.01494e-28
DNAH11	chr7	21854468	rs73279830	Benign/Likely benign	1.72802e-18
NME8	chr7	37867702	rs10250905	Benign	6.93533e-11
RSPH4A	chr6	116629670	rs784133	Benign	4.43433e-09
RSPH4A	chr6	116630515	rs9488991	Benign	6.11137e-15
GRHL2	chr8	101644185	rs34213258	Benign	6.58062e-12
BMP1;SFTPC	chr8	22163524	rs4715	Benign/Likely benign	4.05135e-14
BMP1;SFTPC	chr8	22164004	rs1124	Benign	3.69278e-13
DOCK8	chr9	433978	rs2360712	Benign	6.76825e-09
DOCK8	chr9	434897	rs35662752	Benign	3.57953e-12
TJP2	chr9	69228011	rs17062723	Benign	2.44074e-09
TJP2	chr9	69237088	rs35797487	Benign	2.65453e-09
RET	chr10	43100520	rs1800858	Benign	2.1696e-15
CDH23	chr10	71439831	rs41281302	Benign	2.0001e-22
SFTPD	chr10	79941966	rs2243639	Benign	7.40174e-25
SFTPD	chr10	79942782	rs17885228	Benign	1.80943e-10
HPS1	chr10	98431163	rs1801287	Benign	4.19236e-08
DNAI1	chr9	34500823	rs11793196	Benign/Likely benign	1.16514e-14
SFTPD	chr10	79938055	rs4469829	Benign	1.07195e-11
TECTA	chr11	121113618	rs34605023	Benign/Likely benign	1.69351e-08
ASCL1	chr12	102958871	rs731682	Benign	5.84858e-13
MYO1A	chr12	57038825	rs12297756	Benign/Likely benign	1.28047e-08
SCNN1A	chr12	6355415	rs11542844	Benign	1.24469e-22
CRYM	chr16	21262091	rs34045013	Benign	1.82851e-09
HPS5	chr11	18283786	rs2049129	Benign	1.55417e-08
STRC	chr15	43600649	rs12438025	Benign	5.47053e-11
STRC	chr15	43600695	rs12437957	Benign	1.26383e-09
SCNN1B	chr16	23348878	rs238547	Benign	2.9457e-20
DNAAF1	chr16	84176132	rs2288020	Benign	6.48701e-18
DNAAF1	chr16	84176210	rs2288022	Benign	1.45756e-11
LTBP4	chr19	40622404	rs10880	Benign/Likely benign	1.43952e-12
LTBP4	chr19	40623937	rs7367	Benign	5.5777e-22
MYH14	chr19	50293257	rs116035034	Benign	6.37756e-11
SERPINA1	chr14	94382814	rs20546	Benign	1.93227e-11
STRC	chr15	43600874	rs3097773	Benign	5.31623e-24
SCNN1B	chr16	23367958	rs250563	Benign	4.68884e-23
DNAI2	chr17	74312180	rs1979370	Benign	4.45166e-41
CCDC40	chr17	80047415	rs7212525	Benign	7.81842e-21
CCDC40	chr17	80050295	rs2289533	Benign	6.48961e-12
LTBP4	chr19	40611963	rs1131620	Benign	2.80412e-12
CCDC40	chr17	80040225	rs2885349	Benign	2.22089e-28
CCDC40	chr17	80058878	rs61734950	Benign	5.69235e-10
GAA;CCDC40	chr17	80099763	rs2304854	Benign	3.08881e-09
LTBP4	chr19	40605163	rs2303729	Benign	1.8482e-13
LTBP4	chr19	40612150	rs1051303	Benign	4.16696e-12
CYP1B1	chr2	38070996		Benign/Likely benign	1.14268e-08
WDR35	chr2	19931318		Benign	2.24613e-12
COG6	chr13	39687612	rs34555836	Benign/Likely benign	2.01907e-11
VSX2	chr14	74239860	rs35214083	Conflicting classifications of pathogenicity	6.49034e-09
ACAD9	chr3	128895290	rs1683791	Benign	3.74993e-08
ACAD9	chr3	128895342	rs1680778	Benign	2.20073e-16
ACAD9	chr3	128908178	rs1683787	Benign	8.08127e-14
BEST1	chr11	61956980	rs62641693	Benign/Likely benign	2.46676e-12
CABP4	chr11	67455615	rs1790765	Benign	4.67722e-16
CASR	chr3	122284198	rs2036400	Benign	9.13879e-56
CASR	chr3	122284985	rs1801726	Benign	3.29918e-42
CERKL	chr2	181604091		Benign	4.44043e-17
CYP1B1	chr2	38074660		Benign	1.46185e-12
CYP4V2	chr4	186201165	rs3736455	Benign	1.14436e-08
CYP4V2	chr4	186201201	rs3736456	Benign	9.88336e-14
EYS	chr6	63721001	rs61754905	Benign/Likely benign	2.90269e-08
FOXC1	chr6	1612008	rs73406891	Benign	1.25573e-08
FOXP2	chr7	114631671	rs61732741	Benign	8.73334e-10
GALC	chr14	87945603	rs367327	Benign	1.17226e-09
GLB1	chr3	33014229	rs4302331	Benign	6.76372e-23
HADH	chr4	108009883	rs4956145	Benign	9.45116e-21
LAMA2	chr6	129486484	rs2229848	Benign	1.86919e-11
MTHFR	chr1	11794400	rs4846051	Benign	7.99689e-39
NEB	chr2	151675267		Benign	3.32493e-11
PEX26	chr22	18088085	rs117472525	Benign	2.12659e-09
PEX3	chr6	143470941	rs3762000	Benign	4.10724e-13
POMGNT1	chr1	46189486	rs6659553	Benign	2.69877e-09
RBM8A	chr1	145926947	rs59285351	Benign	3.75772e-26
MYO7A	chr11	77182132	rs60103800	Conflicting classifications of pathogenicity	1.86543e-11
SOS1	chr2	38996890		Benign	2.72632e-09
RIT1	chr1	155900625	rs1749409	Benign	1.98053e-11
LDLR	chr19	11111624	rs11669576	Benign	7.39555e-09
PITX2	chr4	110617671	rs6533526	Benign	2.80435e-14
BARD1	chr2	214809500		Benign	2.68732e-21
EPCAM	chr2	47373967		Benign	8.77449e-10
NBN	chr8	89955483	rs709816	Benign	2.33314e-11
NF1	chr17	31226467	rs2285892	Benign	7.88517e-14
NF1	chr17	31229159	rs17883704	Benign	3.13905e-12
NF1	chr17	31336880	rs17881788	Benign	2.36977e-08
RAD51D	chr17	35118530	rs9901455	Benign	3.8783e-08
BRIP1	chr17	61683635	rs4986763	Benign	1.02572e-11
BRIP1	chr17	61686104	rs4986765	Benign	2.51448e-14
CYP3A5;ZSCAN25	chr7	99668695	rs4646450	association	2.34845e-58
TNNT2	chr1	201359601	rs45495692	Benign	3.7919e-08
TNNT2	chr1	201366900	rs45449197	Benign	3.43307e-09
MYBPC3	chr11	47343648	rs2856650	Benign	2.74063e-13
MYH7	chr14	23417461	rs3729822	Benign	1.77651e-16
MYH7	chr14	23423741	rs7157087	Benign	2.90198e-08
DSG2	chr18	31521267	rs55657337	Benign	5.29017e-09
ERCC6	chr10	49470783	rs4253207	Benign/Likely benign	4.4516e-08
ANK2	chr4	113357121	rs3733617	Benign	1.56344e-22
LMNA	chr1	156129878	rs513043	Benign	1.10906e-21
TTN	chr2	178663651		Benign	1.7531e-15
MYH11;NDE1	chr16	15703986	rs1875184	Benign/Likely benign	4.39313e-09
HOXD13	chr2	176093094		Benign	5.0094e-40
IFITM5	chr11	299411	rs57285449	Benign	3.48044e-09
PCARE	chr2	29072150		Benign	4.37885e-09
ZNF469	chr16	88428613	rs74032864	Benign/Likely benign	3.70519e-11
ZNF469	chr16	88428568	rs11640794	Benign	1.6085e-29
TPRN	chr9	137200153	rs9411313	Benign	3.81037e-08
TMEM216	chr11	61392630	rs7107543	Benign	1.35527e-17
CLCN7	chr16	1474849	rs3751884	Benign	8.64856e-12
PYGL	chr14	50944251	rs77316189	Benign	1.788e-08
RBP3	chr10	47349321	rs2376635	Benign	1.78105e-11
GOSR2	chr17	46923181	rs183199	Benign	1.61381e-08
FBLN1	chr22	45503057	rs559662894	Benign/Likely benign	4.1133e-08
FREM2	chr13	38690553	rs2496425	Benign/Likely benign	3.37906e-32
FREM2	chr13	38687647	rs8002488	Benign	1.15052e-11
ABCB11	chr2	168986236		Benign	5.74146e-28
PYGM	chr11	64753934	rs71581787	Benign	2.85478e-11
SACS	chr13	23335003	rs11839380	Benign	5.45948e-09
FAM20C	chr7	259884	rs36170987	Benign	2.3064e-08
FAM20C	chr7	259915	rs36139924	Benign	4.92828e-14
EVC2	chr4	5640547	rs13131655	Benign	1.28636e-14
GPR179	chr17	38327964	rs4399578	Benign	1.78675e-17
ABCB1	chr7	87550285	rs1128503	Benign/Likely benign	4.84686e-11
SCNN1A	chr12	6348030	rs3741913	Benign	3.22803e-09
GLI2	chr2	120988854		Benign/Likely benign	2.55182e-16
TCIRG1	chr11	68048996	rs35089741	Benign	1.52311e-09
BBS1	chr11	66529828	rs77298332	Benign	8.76076e-11
CP	chr3	149178643	rs16861582	Benign	3.8881e-09
CBS	chr21	43053870		Benign	1.83304e-09
FRAS1	chr4	78317495	rs345514	Benign	2.66275e-11
PLEKHG5	chr1	6469383	rs730600	Benign	4.49007e-20
IFT122	chr3	129492134	rs2285354	Benign	3.39398e-25
ABCB4	chr7	87420029	rs8187801	Benign/Likely benign	4.95801e-10
ADAR	chr1	154601491	rs2229857	Benign	5.99872e-18
TNFSF11	chr13	42581307	rs2277439	Benign	1.84478e-11
CRTAP	chr3	33120430	rs35357409	Benign	6.40356e-10
GJB4	chr1	34761865	rs3738346	Benign	5.99831e-18
GJB4	chr1	34762072	rs755931	Benign	1.1312e-08
LRIT3	chr4	109851911	rs4698797	Benign	9.00819e-18
ABCC2	chr10	99836218	rs8187692	Benign/Likely benign	1.28147e-12
COL9A3	chr20	62832149	rs741758	Benign	7.86036e-10
COL9A3	chr20	62832170	rs751557	Benign	2.18438e-08
SETX	chr9	132264439	rs3739927	Benign	1.18645e-08
DYNC2H1	chr11	103158787	rs688906	Benign	7.54607e-11
COL1A2	chr7	94398387	rs1801182	Benign	1.11587e-23
PLOD1	chr1	11949899	rs7551175	Benign/Likely benign	4.43346e-17
BMP2	chr20	6778468	rs235768	Benign	4.28001e-17
UMOD	chr16	20348461	rs78691203	Benign/Likely benign	1.74813e-09
GNE	chr9	36246047	rs7047950	Benign	1.99232e-14
MKKS	chr20	10412514	rs6133917	Benign	3.55554e-08
DNAJC5	chr20	63929348	rs113987077	Benign	5.29259e-12
VPS37A	chr8	17268259	rs11555738	Benign	1.54479e-08
COL9A2	chr1	40302672	rs3737821	Benign	1.61945e-41
ATP1A2	chr1	160123432	rs2820581	Benign	4.10719e-08
RGR	chr10	84252957	rs1042454	Benign	1.10865e-13
BMP4	chr14	53950804	rs17563	Benign/Likely benign	1.6099e-08
SGCE	chr7	94623400	rs17166384	Benign/Likely benign	6.1996e-12
WASHC5	chr8	125082486	rs2384916	Benign	5.73755e-21
WASHC5	chr8	125082372	rs2384917	Benign	2.2542e-21
FGFR3	chr4	1801524	rs2305181	Benign	2.56468e-14
ALPL	chr1	21563142	rs1780316	Benign	2.88185e-10
COL11A1	chr1	103031249	rs36076089	Conflicting classifications of pathogenicity	5.86289e-09
NR1I3	chr1	161232815	rs2307424	Benign	3.27576e-08
SLC45A2	chr5	33951588	rs16891982	Benign	4.46453e-57
CASR	chr3	122284922	rs1042636	Benign	3.10252e-10
HSD17B4	chr5	119475838	rs25640	Benign	7.41471e-17
ABCB4	chr7	87452976	rs1202283	Benign	3.19775e-23
GALNS	chr16	88836235	rs7187889	Benign	3.10941e-17
GNAS	chr20	58905365	rs3730170	Benign	3.41261e-10
WFS1	chr4	6291968	rs150771247	Conflicting classifications of pathogenicity	8.18533e-17
SMARCAL1	chr2	216423665		Benign	1.44261e-13
DRD2	chr11	113412737	rs6277	Benign/Likely benign	2.93852e-24
MYLK	chr3	123739046	rs9840993	Benign	3.75173e-14
VWF	chr12	6073662	rs1800387	Benign/Likely benign	3.86603e-23
PLEKHG5	chr1	6473333	rs61741379	Benign	1.96295e-21
CP	chr3	149198448	rs701753	Benign	1.10969e-09
AGL	chr1	99875231	rs17121464	Benign	4.71895e-11
SLC6A3	chr5	1411297	rs6347	Benign	2.54858e-34
KCNH2	chr7	150951110	rs1137617	Benign	2.96736e-09
KCNH2	chr7	150951701	rs1805121	Benign	1.83657e-13
LDLR	chr19	11116926	rs688	Benign/Likely benign	4.9273e-09
PC	chr11	66850256	rs56705397	Benign	6.62549e-11
AGXT	chr2	240877573		Conflicting classifications of pathogenicity	6.12092e-11
AGXT	chr2	240879110		Benign	1.63673e-10
GRHPR	chr9	37426527	rs2736664	Benign	9.95188e-09
GCDH	chr19	12899706	rs8012	Benign	4.17247e-11
BRCA2	chr13	32314943	rs7988901	Benign	1.55744e-08
BRCA2	chr13	32325762	rs11571620	Benign	4.52305e-08
BRCA2	chr13	32333719	rs11571644	Benign	4.90543e-13
BRCA2	chr13	32359789	rs9567600	Benign	7.66368e-09
BRCA2	chr13	32394172	rs11147493	Benign	3.08006e-11
BRCA1	chr17	43047106	rs8176312	Benign	1.73585e-18
BRCA1	chr17	43047896	rs8176310	Benign	2.73281e-11
BRCA1	chr17	43050671	rs8070179	Benign	3.56828e-12
BRCA1	chr17	43053704	rs6503725	Benign	2.98247e-27
BRCA1	chr17	43054835	rs8176287	Benign	7.60367e-23
BRCA1	chr17	43058399	rs8176278	Benign	1.48412e-16
BRCA1	chr17	43064324	rs8176255	Benign	6.80354e-22
BRCA1	chr17	43066788	rs8176236	Benign	8.34529e-20
BRCA1	chr17	43074658	rs2236762	Benign	2.55031e-08
BRCA1	chr17	43078973	rs8176196	Benign	6.8293e-09
BRCA1	chr17	43079681	rs8176192	Benign	4.38129e-32
BRCA1	chr17	43098010	rs799918	Benign	3.32684e-09
BRCA1	chr17	43098906	rs799919	Benign	1.45885e-09
BRCA1	chr17	43099491	rs7219966	Benign	4.61054e-11
BRCA1	chr17	43100594	rs799925	Benign	3.66676e-10
BRCA1	chr17	43102469	rs10445321	Benign	2.00843e-08
BRCA1	chr17	43106929	rs799913	Benign	1.3504e-20
BRCA1	chr17	43113938	rs2671874	Benign	1.56146e-29
BRCA1	chr17	43118401	rs8176090	Benign	4.94569e-11
BRCA1	chr17	43121331	rs799902	Benign	4.74707e-08
BRCA1	chr17	43126708	rs799907	Benign	7.21578e-24
BRCA1	chr17	43126899	rs799908	Benign	1.07231e-13
ASPM	chr1	197084264	rs1537318	Benign/Likely benign	1.45492e-10
MPDZ	chr9	13136134	rs61753784	Benign	2.30067e-09
MPDZ	chr9	13140097	rs76115127	Benign	2.22295e-12
MYBPC1	chr12	101634591	rs79442861	Benign/Likely benign	2.68358e-09
RYR1	chr19	38561418	rs61739895	Conflicting classifications of pathogenicity	1.20462e-08
TBX5	chr12	114399566	rs28730763	Benign	2.42721e-14
ACVRL1	chr12	51914560	rs1058563	Benign	2.9009e-09
CBS	chr21	43053757		Benign	5.33975e-19
PDHX	chr11	34978200	rs11032962	Benign	3.05659e-13
G6PC1	chr17	42907614	rs161628	Benign/Likely benign	1.45871e-15
SARS2	chr19	38926258	rs144760517	Conflicting classifications of pathogenicity	4.7787e-08
DBH	chr9	133639992	rs1108580	Benign	1.64187e-13
FTO	chr16	53767042	rs1421085	risk factor	4.45686e-14
MLH1	chr3	37042083	rs9858264	Benign	4.50217e-21
UMOD	chr16	20354332	rs13333226	association	7.32204e-10
ALMS1	chr2	73422881		Conflicting classifications of pathogenicity	1.18328e-09
ALMS1	chr2	73451696		Benign	2.66092e-09
ALMS1	chr2	73559093		Benign	2.73112e-09
FANCC	chr9	95135342	rs4647506	Benign/Likely benign	6.39846e-17
MLH3	chr14	75049212	rs11556091	Benign	7.50407e-12
IDUA	chr4	1002154	rs76722191	Benign/Likely benign; other	1.04396e-08
PTEN	chr10	87939083	rs7896192	Likely benign	7.03515e-09
PTEN	chr10	87944629	rs76052269	Likely benign	7.03515e-09
WT1	chr11	32392787	rs2234593	Benign	2.10157e-08
NPHS2	chr1	179575916	rs78541594	Benign	1.16185e-13
PEX14	chr1	10506158	rs616488	Benign	1.0602e-13
TERT	chr5	1279675	rs10069690	Benign	1.83243e-44
TCF7L2	chr10	113014168	rs7904519	Benign	4.12932e-55
EGF	chr4	109912954	rs4444903	Benign	2.00308e-18
HMGCR	chr5	75347030	rs17244841	no classification for the single variant	5.76285e-10
FKBP5	chr6	35702206	rs4713916	Likely risk allele	2.93939e-11
KIF6	chr6	39357302	rs20455	drug response	6.82986e-33
ABCB1	chr7	87509329	rs1045642	Benign/Likely benign	8.20124e-10
CYP2C9	chr10	94942309	rs7900194	Benign/Likely benign; drug response	2.50639e-10
HTR2A	chr13	46837850	rs7997012	Benign	5.65665e-28
VKORC1	chr16	31092475	rs2359612	drug response	1.65702e-13
VKORC1	chr16	31094233	rs2884737	drug response	5.23213e-11
NEDD4L	chr18	58149559	rs4149601	Benign	1.68694e-16
CYP4F2	chr19	15879621	rs2108622	drug response	1.34173e-13
IFNL3	chr19	39252525	rs8099917	drug response	3.14128e-10
CYP2B6	chr19	41012316	rs28399499	drug response	2.36888e-10
XRCC1	chr19	43551574	rs25487	drug response	1.5966e-12
ERCC1	chr19	45420395	rs11615	Benign	4.07991e-19
GNB3	chr12	6845711	rs5443	Benign	2.07434e-18
DRD2	chr11	113475629	rs1799978	Benign	2.1319e-09
GRIK4	chr11	120792654	rs1954787	Benign	3.1394e-31
RIT1	chr1	155910782	rs493446	Benign	4.05515e-08
NPPA	chr1	11846011	rs5065	Benign	1.96637e-30
NEB	chr2	151491671		Benign	2.25574e-22
NEB	chr2	151656478		Benign	7.17883e-13
MYLK	chr3	123638190	rs820463	Benign	2.93487e-12
MYLK	chr3	123649166	rs1254392	Benign	2.25873e-13
MYLK	chr3	123692742	rs40305	Benign	2.55306e-12
MYLK	chr3	123700215	rs75370906	Benign	9.97962e-10
MYLK	chr3	123700726	rs3732487	Benign/Likely benign	4.87806e-08
MYLK	chr3	123700886	rs3732486	Benign/Likely benign	1.51639e-10
MYLK	chr3	123722120	rs820355	Benign	1.32008e-08
MYLK	chr3	123733991	rs4678047	Benign	1.91663e-10
MYLK	chr3	123734214	rs3796164	Benign/Likely benign	2.26564e-25
MYLK	chr3	123793780	rs28497577	Benign/Likely benign	6.63334e-12
CCDC39	chr3	180660614	rs57838737	Benign	4.90185e-08
LARS2	chr3	45485726	rs7610357	Benign	5.26701e-09
LARS2	chr3	45491732	rs2128361	Benign	4.64714e-09
LARS2	chr3	45518027	rs2170549	Benign	7.1452e-10
LARS2	chr3	45524062	rs267220	Benign	1.5586e-10
CACNA1D	chr3	53666523	rs2250736	Benign	2.75057e-15
CACNA1D	chr3	53811268	rs10154841	Benign	2.61213e-24
MITF	chr3	69879359	rs9849776	Benign	3.49366e-11
[truncated: 22,838 more rows]
